# Supplementary material for: Alprazolam Reduces Inflammatory Cytokine Production in Pancreatic Cancer–Associated Fibroblasts
Source: Cancer Res Commun. 2026 May 6;6(5):1048–60. doi: 10.1158/2767-9764.CRC-25-0472 (PMC13147339; doi:10.1158/2767-9764.CRC-25-0472)
Supplement: Supplementary Data [file crc-25-0472_supplementary_data_suppsd.xlsx]

## Sheet: phosphoproteomics
MosaicID	UniprotID	GeneSymbol	Description	default~Peptides	Site	Sequence	0_min_1	0_min_2	0_min_3	10_min_1	10_min_2	10_min_3	30_min_1	30_min_2	30_min_3	60_min_1	60_min_2	60_min_3	neglogpval_10min	log2FC_10min	neglogpval_30min	log2FC_30min	neglogpval_60min	log2FC_60min	site1	site 2	site 3	how many	0 min	10 min	30 min	60 min
AHNAK__Q09666__3483	Q09666	AHNAK__3483	Neuroblast differentiation-associated protein AHNAK	1	3483	K.FS#VSGLK.A	52.6592	50.2692	51.68	52.4015	55.0083	48.565	60.7429	60.0817	55.7827	61.087	73.713	69.4918	1.31562	0.52716	1.78253	0.606365	1.43205	0.461548	S			1	2.33126	6.23402	4.57503	9.43865
AHNAK__Q09666__4516	Q09666	AHNAK__4516	Neuroblast differentiation-associated protein AHNAK	1	4516	K.MPDVHFKS#PQISMSDIDLNLK.G	27.191	27.356	23.78	28.9625	31.5672	31.0729	29.1939	35.3229	33.8122	17.524	48.6218	40.1078	1.42497	0.378907	2.87337	0.689099	2.21887	0.875774	S			1	7.73169	4.53068	9.74201	45.3743
AHNAK__Q09666__4850	Q09666	AHNAK__4850	Neuroblast differentiation-associated protein AHNAK	9	4850	K.IS#IPDVDLDLK.G	228.989	293.542	231.46	248.688	284.095	246.888	282.976	317.711	278.573	230.561	248.717	207.233	1.47117	0.489463	3.21252	0.875595	2.38461	0.757556	S			1	14.5536	8.07297	7.3148	9.08766
MAP1B__P46821__1852	P46821	MAP1B__1852	Microtubule-associated protein 1B	7	1852	R.DLS#TPGLEK.D	559.251	680.723	692.91	751.577	829.626	903.091	1022.8	966.805	1009.5	1087.71	948.259	1089.12	1.40194	0.362081	2.82472	0.633782	2.48398	0.693145	S			1	11.4701	9.14971	2.92664	7.7684
MIEF1__B0QY95__94	B0QY95	MIEF1__94	Mitochondrial dynamics protein MID51	1	94	R.S#LQTLPTDSSTFDTDTFCPPRPK.P	16.3082	19.7251	18.11	21.9104	22.782	25.7818	22.4297	22.7794	26.8434	27.3812	22.3236	23.3505	1.62422	0.380311	1.58724	0.412265	1.58057	0.432206	S			1	9.47108	8.64519	10.2155	10.9781
RSF1__Q96T23__524	Q96T23	RSF1__524	Remodeling and spacing factor 1	1	524	K.DADSSISVLEIHS#QK.A	7.83307	8.46391	6.05	11.3119	18.1782	13.8524	17.6575	14.7281	17.5551	27.1343	25.1765	18.7722	1.51758	0.955702	2.80548	1.16014	2.45936	1.66942	S			1	16.8069	24.0292	9.98681	18.4587
ADAM17__P78536__735	P78536	ADAM17__735	Disintegrin and metalloproteinase domain-containing protein 17	2	735	R.IIKPFPAPQT#PGR.L	413.686	477.609	454.63	475.027	514.53	453.132	559.519	599.781	539.74	567.382	719.037	569.904	0.550664	0.100162	1.99089	0.336122	1.47431	0.463849	T			1	7.21719	6.47063	5.4026	14.034
AHNAK__Q09666__3416	Q09666	AHNAK__3416	Neuroblast differentiation-associated protein AHNAK	2	3416	K.VS#MPDVELNLK.S	33.0658	45.3842	36.81	36.412	47.7576	31.8443	50.4721	45.6613	41.9727	42.7147	51.5113	47.7868	1.29747	0.410838	2.8867	0.695205	2.07983	0.567479	S			1	16.4369	21.1881	9.25821	9.32758
AHNAK__Q09666__4386	Q09666	AHNAK__4386	Neuroblast differentiation-associated protein AHNAK	2	4386	K.IS#MPDIDFNLK.G	59.0476	58.7846	55.24	52.2792	44.5752	49.6406	49.1857	55.4458	51.0907	49.8661	50.5969	52.7569	1.24486	0.312248	3.29868	0.586614	2.46465	0.514487	S			1	3.68598	8.01776	6.18217	2.94308
AHNAK__Q09666__4993	Q09666	AHNAK__4993	Neuroblast differentiation-associated protein AHNAK	3	4993	K.ADIKS#PSLDVTVPEAELNLETPEISVGGK.G	111.001	99.5409	113.6	106.301	125.311	117.664	104.337	120.871	107.756	103.727	132.259	109.409	1.31928	0.24588	1.49668	0.373401	3.11703	0.578657	S			1	6.92327	8.21585	7.86398	13.1176
AHNAK__Q09666__511	Q09666	AHNAK__511	Neuroblast differentiation-associated protein AHNAK	2	511	K.ISMQDVDLSLGS#PK.L	61.1343	63.721	71.93	58.3734	63.1962	66.546	61.9152	64.615	67.0286	66.0908	70.7869	61.9023	1.22498	0.42753	1.62056	0.439611	1.30114	0.414918	S			1	8.59298	6.5519	3.96472	6.70799
AHNAK__Q09666__5790;5794	Q09666	AHNAK__5790;5794	Neuroblast differentiation-associated protein AHNAK	2	5790;5794	R.EFS#GPS#TPTGTLEFEGGEVSLEGGK.V	51.6597	58.4936	59.2803	54.1462	46.0108	58.2194	63.4301	58.8352	59.7221	75.5062	62.0999	62.7414	0.690382	0.234783	2.79254	0.559115	2.11704	0.797275	S	S		2	7.42081	11.7743	4.01822	11.323
ARHGEF2__V9GYM8__931	V9GYM8	ARHGEF2__931	Rho guanine nucleotide exchange factor 2	2	931	R.S#LPAGDALYLSFNPPQPSR.G	29.2456	30.3076	28.56	22.8072	34.8218	28.172	26.8389	25.5076	23.9494	23.8485	28.6756	21.6042	0.663482	0.193302	2.14654	0.624325	2.4935	0.802006	S			1	2.99792	21.0443	5.68667	14.6238
ARID1A__O14497__696	O14497	ARID1A__696	AT-rich interactive domain-containing protein 1A	2	696	R.GPS#PSPVGSPASVAQSR.S	124.013	136.811	130.83	141.032	133.138	149.856	163.928	182.953	175.519	175.648	179.162	146.886	0.821994	0.114574	2.55076	0.415576	1.55382	0.357235	S			1	4.90504	5.91696	5.50602	10.5884
CEP170__Q5SW79__644	Q5SW79	CEP170__644	Centrosomal protein of 170 kDa	2	644	R.T#LPQLPNEEK.S	195.934	195.986	174.53	157.082	179.423	160.297	123.986	155.127	136.504	125.911	147.987	131.405	0.990278	0.220723	1.60813	0.394177	2.58357	0.481705	T			1	6.55272	7.29346	11.3109	8.50673
COL1A1__P02452__271	P02452	COL1A1__271	Collagen alpha-1(I) chain	3	271	R.GFS#GLDGAK.G	197.154	230.716	207.9	201.647	235.771	226.224	260.048	291.527	245.74	281.05	397.399	321.87	0.261012	0.0618993	1.48834	0.326644	1.5738	0.653883	S			1	8.08743	7.95829	8.81355	17.7037
COL4A2__P08572__1487	P08572	COL4A2__1487	Collagen alpha-2(IV) chain	2	1487	R.SVS#IGYLLVK.H	15.8587	15.3646	12.99	16.6621	20.5058	15.5473	26.9842	24.164	18.7042	26.8873	37.0638	33.3914	0.746188	0.253737	1.52547	0.659825	2.33094	1.13859	S			1	10.4063	14.8045	18.079	15.8825
DNAJC8__O75937__35	O75937	DNAJC8__35	DnaJ homolog subfamily C member 8	1	35	K.RDS#VLTSK.N	215.42	227.065	221.76	245.875	252.919	225.355	319.982	321.137	253.432	388.921	351.399	423.096	1.05091	0.12457	1.56113	0.429447	2.86408	0.808579	S			1	2.63317	5.93278	12.9988	9.24737
ENO1__A0A2R8Y6G6__419	A0A2R8Y6G6	ENO1__419	Alpha-enolase	1	419	R.IEEELGS#K.A	27.7261	30.9863	27.04	30.593	34.1523	31.7574	38.5518	34.9537	37.6318	41.3725	33.7841	34.0407	1.04817	0.170393	2.18638	0.374093	1.32103	0.348688	S			1	7.37635	5.64159	5.04586	11.8383
EPS15L1__Q9UBC2_2__107	Q9UBC2-2	EPS15L1__107	Isoform 2 of Epidermal growth factor receptor substrate 15-like 1	3	107	K.FHDTS#SPLMVTPPSAEAHWAVR.V	221.498	222.52	223.39	195.125	212.206	218.314	197.863	217.107	226.195	206.197	273.418	236.662	0.612947	-0.0946414	1.34947	0.386801	1.7797	0.687591	S			1	0.425646	5.76348	6.76864	14.0978
FAM122B__Q7Z309_2__115	Q7Z309-2	FAM122B__115	Isoform 2 of Protein FAM122B	1	115	K.RIDFTPVS#PAPSPT#R.G	13.0765	13.5032	13.66	15.6328	15.0575	14.7433	20.9254	15.1281	20.5661	16.418	19.1415	20.5632	2.28035	0.175142	1.35488	0.492683	1.90128	0.479965	S	T		2	2.25124	2.97851	17.2113	11.2596
G3BP1__Q13283__250	Q13283	G3BP1__250	Ras GTPase-activating protein-binding protein 1	1	250	R.TFS#WASVTSK.N	43.7346	36.0462	40.28	40.203	39.4255	43.2739	51.1465	51.3536	47.9095	47.6971	54.9007	52.6114	0.139343	0.0337488	1.81652	0.325131	1.72243	0.370448	S			1	9.62212	4.96708	3.85234	7.11428
HMGA1__P17096__9	P17096	HMGA1__9	High mobility group protein HMG-I/HMG-Y	8	9	K.SS#QPLASK.Q	353.119	277.088	379.31	392.838	390.352	443.615	502.688	475.444	501.768	661.316	550.104	639.922	0.962812	0.28124	2.09779	0.551833	2.44314	0.874907	S			1	15.7791	7.3506	3.13616	9.56224
IRF2BP2__Q7Z5L9__318	Q7Z5L9	IRF2BP2__318	Interferon regulatory factor 2-binding protein 2	2	318	R.DTLLALHQHGHS#GPFESK.F	140.021	145.594	139.48	165.602	136.661	144.228	199.139	175.835	178.179	230.98	194.036	311.582	0.330637	0.0708451	2.29365	0.379894	1.39311	0.793092	S			1	2.38836	10.0848	6.9592	24.4812
LRP1__Q07954__2950	Q07954	LRP1__2950	Prolow-density lipoprotein receptor-related protein 1	1	2950	R.KLS#GCSQDCEDLK.I	56.1156	59.8644	58.8	61.3797	73.9075	70.8918	74.6344	81.7842	72.9122	90.6373	98.097	93.1333	1.24828	0.238357	2.46135	0.39189	3.88236	0.689478	S			1	3.31596	9.51399	6.15427	4.04157
MAP1A__E9PGC8__2073	E9PGC8	MAP1A__2073	Microtubule-associated protein 1A	5	2073	K.NEPTT#PSWLADIPPWVPK.D	141.851	147.198	154.68	156.817	204.028	220.933	187.758	237.004	193.106	202.664	217.286	170.808	1.10725	0.390789	1.65032	0.47762	1.58307	0.412888	T			1	4.35665	17.1354	13.1197	12.0688
MAP1B__P46821__1486	P46821	MAP1B__1486	Microtubule-associated protein 1B	2	1486	K.KTDDVEAMSS#QPALALDER.K	92.3382	74.7354	84.43	94.6019	100.624	113.905	120.843	147.199	141.994	147.719	222.858	220.61	1.18151	0.297638	2.28585	0.705172	1.96342	1.23304	S			1	10.5165	9.58471	10.2131	21.6922
NFATC4__Q14934_2__284	Q14934-2	NFATC4__284	Isoform 2 of Nuclear factor of activated T-cells, cytoplasmic 4	1	284	R.AS#PRPWTPEDPWSLYGPSPGGR.G	13.9219	18.6041	18.25	18.364	28.6731	30.3232	24.7433	29.8768	32.1844	23.0325	37.0028	34.8914	1.03174	0.607446	1.96785	0.77362	1.48223	0.902666	S			1	15.4035	25.1333	13.1638	23.7993
P3H1__Q32P28_3__418	Q32P28-3	P3H1__418	Isoform 3 of Prolyl 3-hydroxylase 1	2	418	R.IS#QEIGNLMK.E	24.6549	36.9306	24.5	31.8567	43.8645	30.1929	40.6786	53.3843	49.4841	86.6214	69.653	87.2341	0.482107	0.299052	1.57846	0.737681	2.75213	1.50013	S			1	24.8562	21.1291	13.6028	12.2931
PAK2__Q13177__197	Q13177	PAK2__197	Serine/threonine-protein kinase PAK 2	1	197	R.S#VIDPVPAPVGDSHVDGAAK.S	39.6255	40.4581	47.68	45.8793	40.8777	47.5546	66.0443	54.3279	57.2829	50.9721	58.9119	58.4322	0.268706	0.0721079	1.72773	0.475602	1.69183	0.397697	S			1	10.4009	7.75905	10.2895	7.93515
PHLDB1__Q86UU1__520	Q86UU1	PHLDB1__520	Pleckstrin homology-like domain family B member 1	2	520	R.S#PS#PTLGESLAPHK.G	37.1643	39.2446	38.88	50.8627	39.1475	49.4124	46.3016	53.0766	57.3148	46.8273	74.8347	65.8761	1.0086	0.274211	1.87027	0.442688	1.35867	0.701931	S	S		2	2.89069	13.7419	10.6356	22.8808
PNN__Q9H307__66	Q9H307	PNN__66	Pinin	5	66	R.GFS#DSGGGPPAK.Q	494.125	517.162	510.35	543.816	578.458	555.673	655.007	609.802	643.475	709.174	762.477	705.798	1.88221	0.141072	2.97608	0.32665	3.43553	0.517015	S			1	2.33328	3.14775	3.69265	4.38042
RPS6KA3__P51812__577	P51812	RPS6KA3__577	Ribosomal protein S6 kinase alpha-3	2	577	R.AENGLLMT#PCYTANFVAPEVLK.R	56.0942	58.0853	57.66	49.2016	57.6449	55.6487	50.939	71.1381	55.4848	47.1924	84.9175	58.2307	1.18156	0.240283	2.42287	0.397466	1.35893	0.370603	T			1	1.83062	8.1471	17.9031	30.5703
SCN9A__Q15858_2__531;535	Q15858-2	SCN9A__531;535	Isoform 2 of Sodium channel protein type 9 subunit alpha	1	531;535	R.LST#PNQS#PLSIR.G	8.9113	5.83585	7.88416	7.5982	6.0764	8.45312	10.9496	10.1682	10.9886	11.1301	12.6013	16.2784	0.0505666	-0.0324647	1.54434	0.504542	1.50677	0.822035	T	S		2	20.7552	16.3214	4.32452	19.883
SLC39A11__Q8N1S5__125	Q8N1S5	SLC39A11__125	Zinc transporter ZIP11	1	125	K.KKS#DPEGPALLFPESELSIR.I	17.9882	22.7898	25.44	21.8085	27.9007	20.7841	30.1277	35.7229	28.9074	30.4308	41.5138	33.5481	0.173367	0.0902603	1.4593	0.517022	1.52783	0.671847	S			1	17.113	16.3731	11.5059	16.2539
STIM1__G0XQ39__512	G0XQ39	STIM1__512	STIM1L	1	512	R.LTEPQHGLGS#QR.L	62.4077	64.554	66.26	69.3693	76.6162	81.1481	89.2625	87.0149	87.5947	94.4062	113.398	111.905	1.45537	0.233283	4.25981	0.449581	2.61264	0.726505	S			1	2.99708	7.84732	1.32663	9.90942
TCOF1__Q13428_4__1446	Q13428-4	TCOF1__1446	Isoform 4 of Treacle protein	5	1446	K.GSLGS#QGAKDEPEEELQK.G	272.295	277.221	318.28	309.884	362.379	394.626	494.098	412.931	430.462	503.332	483.975	451.976	1.08807	0.297982	2.26363	0.6241	3.09508	0.729921	S			1	8.7282	12.0271	9.57987	5.40596
TCOF1__Q13428_4__168;173	Q13428-4	TCOF1__168;173	Isoform 4 of Treacle protein	1	168;173	K.SAEPSANTTLVS#ET#EEEGSVPAFGAAAK.P	6.56896	7.67031	10.0662	7.48531	13.2876	11.1803	10.7733	15.1227	12.3003	11.0901	13.577	15.0867	0.571142	0.39468	1.32197	0.652152	1.52703	0.709808	S	T		2	22.0705	27.5759	17.3311	15.2298
TLN1__Q9Y490__144	Q9Y490	TLN1__144	Talin-1	1	144	K.KEEITGT#LR.K	143.788	153.944	151.78	152.028	147.63	164.925	186.441	214.399	177.285	257.394	210.081	314.101	0.344552	0.0475732	1.68176	0.36302	1.66666	0.798025	T			1	3.57022	5.80476	10.0329	19.9907
UBR4__Q5T4S7_2__3860	Q5T4S7-2	UBR4__3860	Isoform 2 of E3 ubiquitin-protein ligase UBR4	1	3860	R.ALS#VLGCGHTSSTK.C	32.0171	49.5699	40.31	47.785	55.1628	56.9851	71.8852	74.6765	83.5942	89.542	219.542	143.73	1.02679	0.391804	2.36823	0.916948	1.35527	1.89325	S			1	21.6105	9.13803	7.97176	43.2621
VIM__P08670__22	P08670	VIM__22	Vimentin	2	22	R.MFGGPGTAS#RPSSSR.S	209.642	222.129	236.8	216.312	232.125	245.813	273.867	275.793	306.033	302.225	357.47	435.107	0.300108	0.0543738	2.05757	0.356015	1.6476	0.711519	S			1	6.09982	6.37954	6.32502	18.2924
WASL__O00401__256	O00401	WASL__256	Neural Wiskott-Aldrich syndrome protein	2	256	K.VIY#DFIEK.T	62.1937	63.2582	67.59	57.3441	88.0895	82.8756	97.3443	102.738	107.788	94.8143	143.659	138.054	0.538011	0.242075	3.43159	0.67341	1.77085	0.963841	Y			1	4.44192	21.6201	5.08947	21.2971
COL6A3__P12111__2346	P12111	COL6A3__2346	Collagen alpha-3(VI) chain	1	2346	R.GNS#GPPGIVGQK.G	19.3579	15.6629	17.95	22.0225	21.2371	23.837	19.0788	23.7537	17.8637	26.9947	25.4935	26.0482	1.6263	0.341042	0.543513	0.196407	2.73451	0.568165	S			1	10.5618	5.96232	15.3706	2.89949
SLC9A1__P19634__599	P19634	SLC9A1__599	Sodium/hydrogen exchanger 1	1	599	K.IPS#AVSTVSMQNIHPK.S	50.1659	50.9994	52.04	64.9974	68.696	62.5261	58.4294	54.81	58.4638	68.3457	85.2223	79.5103	2.80553	0.357002	2.01275	0.164451	2.22742	0.605349	S			1	1.83865	4.74763	3.66859	11.0484
USP25__Q9UHP3_3__136	Q9UHP3-3	USP25__136	Isoform USP25m of Ubiquitin carboxyl-terminal hydrolase 25	1	136	R.VLEAS#IAENK.A	8.41092	7.43549	9.13	5.97186	4.98484	6.59484	12.9267	9.55892	8.91587	12.9605	14.0574	10.6454	1.66057	-0.508968	0.734064	0.330266	1.71093	0.592592	S			1	10.2154	13.8763	20.58	13.8745
ABLIM3__O94929__372;373	O94929	ABLIM3__372;373	Actin-binding LIM protein 3	1	372;373	R.AS#SPGY#IDSPTYSR.Q	17.101	12.7163	19.0332	11.8629	13.2426	19.5218	14.3551	14.1854	16.4966	21.0156	22.4293	22.3014	0.177742	-0.130447	0.250491	-0.117263	1.36817	0.428536	S	Y		2	19.878	27.4428	8.58082	3.56772
AHNAK__Q09666__1138	Q09666	AHNAK__1138	Neuroblast differentiation-associated protein AHNAK	1	1138	K.FSMPS#LKGEGPEVDVNLPK.A	35.42	48.017	31.89	26.3332	29.322	25.771	33.3023	33.5896	25.2794	33.1796	40.1362	54.8278	0.15125	0.0454074	0.505091	0.164951	1.94538	0.428202	S			1	22.053	7.03222	15.3534	25.8741
AHNAK__Q09666__337	Q09666	AHNAK__337	Neuroblast differentiation-associated protein AHNAK	1	337	R.VSAPEVS#VGHK.G	62.8893	70.0458	64.21	55.9989	54.5346	46.3051	50.6589	51.8664	51.5056	54.6014	64.7519	69.5477	0.937369	0.418262	1.24242	0.489744	1.44004	0.620263	S			1	5.79511	9.99534	1.20726	12.1196
AHNAK__Q09666__3716	Q09666	AHNAK__3716	Neuroblast differentiation-associated protein AHNAK	6	3716	K.VDIDT#PDINIEGSEGK.F	402.953	407.45	415.09	412.598	421.147	466.528	495.55	461.987	466.987	435.866	483.67	437.995	0.0805728	0.0126941	1.90038	0.191926	1.92769	0.402012	T			1	1.50202	6.68757	3.81339	5.96799
AHNAK__Q09666__5796	Q09666	AHNAK__5796	Neuroblast differentiation-associated protein AHNAK	2	5796	R.EFSGPST#PT#GTLEFEGGEVSLEGGK.V	15.7089	23.8594	22.72	20.0862	17.0659	22.4355	22.3364	19.4153	15.1719	17.8783	22.7869	24.19	0.680494	0.0781965	2.51452	0.19917	1.65875	0.344461	T	T		2	21.2576	13.5521	18.9862	15.33
AKAP11__Q9UKA4__1171	Q9UKA4	AKAP11__1171	A-kinase anchor protein 11	3	1171	R.SLS#EEVESSESGELPEVDVK.S	144.141	139.948	137.76	157.765	147.29	148.27	152.973	152.902	155.017	137.959	149.218	148.901	0.656382	0.00654784	1.81298	0.114243	1.92062	0.363367	S			1	2.3061	3.8289	0.781944	4.41064
AKAP13__Q12802_2__1880	Q12802-2	AKAP13__1880	Isoform 2 of A-kinase anchor protein 13	1	1880	R.S#AVLLVDETATTPIFANR.R	12.199	14.5316	13.8	18.15	13.0595	13.6786	17.6782	13.364	18.7255	12.4021	14.8987	18.9737	0.0211705	-0.00665891	0.85091	0.224414	1.79625	0.607661	S			1	8.83018	18.5634	17.1302	21.5058
AKT1S1__Q96B36_3__223;232	Q96B36-3	AKT1S1__223;232	Isoform 3 of Proline-rich AKT1 substrate 1	1	223;232	R.SS#DEENGPPS#SPDLDR.I	34.9937	34.0013	44.7743	32.7521	38.872	39.7462	35.3941	36.1033	36.1699	44.6228	37.2113	39.3105	0.693323	0.15219	0.248718	0.104981	2.15025	0.480613	S	S		2	15.7003	10.2652	1.19811	9.45993
AMOTL1__Q8IY63__902;906	Q8IY63	AMOTL1__902;906	Angiomotin-like protein 1	2	902;906	R.LSTT#PAHS#PVLK.H	49.1201	45.3281	59.5596	62.7398	48.955	68.1477	74.6352	59.0326	80.729	79.035	69.6541	70.6873	0.532683	0.22373	1.22246	0.47728	1.86315	0.510405	T	S		2	14.3563	16.5084	15.658	7.03423
AMPD2__Q01433__134	Q01433	AMPD2__134	AMP deaminase 2	1	134	R.S#LAESELR.S	70.9256	64.3586	71.8	65.9146	69.2831	61.8307	89.2936	68.4407	69.7736	89.5957	106.095	84.4468	0.453145	-0.0718141	0.404314	0.135699	1.60757	0.435918	S			1	5.89244	5.68228	15.3934	12.111
ARFIP1__P53367__39	P53367	ARFIP1__39	Arfaptin-1	2	39	K.HSLPS#GLGLSETQITSHGFDNTK.E	127.138	110.062	124.62	127.896	140.451	134.092	139.029	139.692	143.271	156.481	156.948	193.173	0.985734	0.153498	1.66526	0.221946	1.65729	0.485585	S			1	7.64333	4.67988	1.62228	12.4658
ARHGAP12__Q8IWW6__592	Q8IWW6	ARHGAP12__592	Rho GTPase-activating protein 12	1	592	K.VLSSTINNQAVETDEGIEEEIPDS#PGIEK.H	27.1482	26.8315	27.15	31.4389	30.4343	32.8547	23.0418	27.2819	29.2798	27.0698	35.1618	30.0892	0.216886	0.092002	1.05201	0.565017	2.52395	0.792133	S			1	0.678028	3.85107	12.0048	13.2879
ARHGEF2__V9GYM8__977	V9GYM8	ARHGEF2__977	Rho guanine nucleotide exchange factor 2	4	977	R.QELGS#PEER.L	1137.71	1027.2	1083.55	1083.9	991.653	1031.04	1020.79	925.923	1049.38	984.254	1047.67	1065.28	1.22962	0.167517	1.67333	0.252724	1.87243	0.367186	S			1	5.10333	4.46995	6.47103	4.12793
ATE1__O95260_2__169	O95260-2	ATE1__169	Isoform ATE1-2 of Arginyl-tRNA--protein transferase 1	4	169	K.KEEPQELLQS#QDFVGEK.L	87.1482	104.231	104.53	94.4796	103.405	102.953	109.327	119.64	121.077	114.711	131.723	127.23	0.0909203	0.0238325	1.24005	0.242385	1.55497	0.336589	S			1	10.0876	5.01362	5.49327	7.07768
BET1__H7C1N3__65	H7C1N3	BET1__65	BET1 homolog (Fragment)	2	65	K.SLS#IEIGHEVK.T	84.4837	100.446	83.47	75.28	87.4407	76.8674	63.8553	78.8919	71.8696	72.061	82.4181	73.6111	0.24037	-0.0423231	1.15989	0.176201	1.99587	0.485639	S			1	10.643	8.27738	10.517	7.34738
BRD4__O60885__601	O60885	BRD4__601	Bromodomain-containing protein 4	3	601	K.SKPPPTYES#EEEDK.C	224.238	208.862	205.8	207.486	176.807	188.284	189.844	199.148	217.683	239.398	313.555	311.179	0.976111	-0.158117	0.46579	-0.0746665	1.40029	0.435662	S			1	4.63938	8.12155	7.00838	14.6316
C5orf30__Q96GV9__167	Q96GV9	C5orf30__167	UNC119-binding protein C5orf30	1	167	K.S#LDYLNLDK.M	19.9251	15.4263	21.91	23.4186	19.1875	18.2852	25.5214	22.2768	25.3645	27.3168	23.1892	25.8691	0.185763	0.0886741	1.1384	0.353544	1.31593	0.41554	S			1	17.4048	13.5029	7.50235	8.22605
CAMKK1__J3KPJ3__502	J3KPJ3	CAMKK1__502	Calcium/calmodulin-dependent protein kinase kinase 1	1	502	R.SMS#APGNLLVK.E	43.3494	44.2118	40.12	46.4398	44.5443	49.4233	56.2715	48.2561	45.4943	47.8152	59.6556	57.1673	1.05531	0.137073	1.00888	0.232627	1.49534	0.366751	S			1	5.0681	5.25536	11.1942	11.3758
CAST__P20810_6__456	P20810-6	CAST__456	Isoform 6 of Calpastatin	2	456	R.SESELIDELS#EDFDR.S	48.0364	44.1296	54.31	49.8742	52.6704	52.6936	52.8168	51.9484	58.0595	63.2883	65.9589	65.1373	0.397127	0.0838189	0.705188	0.152656	2.18727	0.408249	S			1	10.5189	3.13286	6.09161	2.11105
CAVIN3__E9PIE3__237	E9PIE3	CAVIN3__237	Caveolae-associated protein 3	4	237	R.KGPAAPPPT#PVKPPR.L	428.978	374.952	398.89	448.205	373.029	401.927	480.154	403.516	443.474	603.977	472.441	544.438	0.0896814	0.0241928	0.697113	0.141904	1.55987	0.430334	T			1	6.75194	9.30087	8.66468	12.191
CCDC124__Q96CT7__141	Q96CT7	CCDC124__141	Coiled-coil domain-containing protein 124	1	141	R.VLEEGS#VEAR.T	57.9989	64.009	56.89	63.1529	64.9368	65.3074	60.6599	63.6407	70.5396	66.7673	75.5174	81.3573	0.980921	0.11243	0.65573	0.123155	1.44907	0.322055	S			1	6.42325	1.7869	7.80285	9.85043
CCT8__P50990__23	P50990	CCT8__23	T-complex protein 1 subunit theta	2	23	K.HFS#GLEEAVYR.N	33.0123	39.2446	33.57	36.0146	42.0828	35.723	52.4329	40.1023	43.9303	44.6261	48.9266	50.8987	0.391052	0.105052	1.15663	0.366831	2.04236	0.448878	S			1	9.77586	9.46389	13.8743	6.66149
CD248__Q9HCU0__734	Q9HCU0	CD248__734	Endosialin	2	734	R.WVIHAGS#K.S	38.6303	35.4291	34.27	32.9573	42.9479	31.6053	31.6838	34.6972	37.4296	45.7213	44.9642	47.7532	0.02398	-0.0109479	0.288343	-0.0614698	2.53593	0.353822	S			1	6.25435	17.2877	8.30562	3.12538
CDK16__Q00536_2__184	Q00536-2	CDK16__184	Isoform 2 of Cyclin-dependent kinase 16	1	184	R.KIS#TEDINK.R	166.742	171.602	171.6	186.289	167.147	172.857	140.855	168.994	168.965	150.93	152.4	141.603	0.292063	-0.0855289	1.23501	0.134724	1.37472	0.403221	S			1	1.6506	5.60194	10.1737	3.94826
CDK17__Q00537__137	Q00537	CDK17__137	Cyclin-dependent kinase 17	1	137	R.RIS#M*EDLNK.R	132.884	130.27	133.58	128.405	130.873	111.819	139.423	145.507	123.801	149.652	151.145	150.636	0.195852	0.0302667	0.612124	0.0590661	1.64911	0.353779	S			1	1.31956	8.37681	8.21833	0.504311
CHD1L__Q86WJ1__628	Q86WJ1	CHD1L__628	Chromodomain-helicase-DNA-binding protein 1-like	2	628	K.GSVLIPGLVEGS#TKR.K	151.878	146.056	134.92	135.437	115.753	124.52	143.988	125.158	130.312	146.098	151.596	167.013	1.45261	0.0913419	0.843997	0.184742	3.44922	0.331352	S			1	5.97201	7.87413	7.30819	6.99967
CHPF2__Q9P2E5__473	Q9P2E5	CHPF2__473	Chondroitin sulfate glucuronyltransferase	1	473	R.VSLLRPLS#R.V	27.1696	30.6264	27.04	31.9586	34.1008	26.6075	34.8169	32.0101	35.8231	41.7698	43.8791	48.1674	0.445403	0.127378	1.65311	0.274986	2.74083	0.657505	S			1	7.19349	12.4946	5.77522	7.30862
CIC__I3L2J0__664	I3L2J0	CIC__664	Protein capicua homolog	1	664	R.HLS#ASTPK.A	15.3558	21.1443	18	16.4379	21.3298	20.2191	12.6362	21.3537	19.8213	22.3667	24.1524	26.9213	0.200389	0.0894632	0.02427	-0.018353	1.38062	0.430315	S			1	15.9515	13.268	25.9474	9.37467
CLDN11__O75508__193	O75508	CLDN11__193	Claudin-11	1	193	R.FYYT#AGSSSPTHAK.S	13.7935	13.894	15.52	16.7946	12.0604	14.6564	13.1653	14.0204	16.7891	18.8877	19.8486	15.9065	0.0228893	0.0101137	0.0730234	0.0253967	1.35768	0.338753	T			1	6.72871	16.3458	12.9225	11.2851
CNPY4__Q8N129__58	Q8N129	CNPY4__58	Protein canopy homolog 4	1	58	R.S#REVLELGQVLDTGK.R	10.4762	10.0477	8.79	9.48771	13.3375	10.1476	12.2212	9.49738	8.07535	13.9376	12.2774	11.4066	0.399486	0.169694	0.0413524	0.0234354	1.43357	0.359976	S			1	8.96929	18.732	21.2128	10.2536
CSNK1D__P48730_2__331	P48730-2	CSNK1D__331	Isoform 2 of Casein kinase I isoform delta	1	331	R.GLPSTAS#GR.L	403.382	398.452	372.26	412.099	377.138	405.165	417.202	410.049	431.739	440.022	547.641	493.562	0.178578	0.0247409	1.14969	0.100719	1.46067	0.335244	S			1	4.27415	4.6493	2.63362	10.8984
DBNL__Q9UJU6_3__178	Q9UJU6-3	DBNL__178	Isoform 3 of Drebrin-like protein	1	178	R.VGKDS#FWAK.A	112.434	122.907	113.48	107.901	128.617	105.67	135.149	141.753	119.896	133.255	168.469	185.371	0.0987311	-0.0276995	1.03177	0.185918	1.37026	0.481718	S			1	4.96075	11.0938	8.4754	16.3758
DBNL__Q9UJU6_3__279	Q9UJU6-3	DBNL__279	Isoform 3 of Drebrin-like protein	2	279	R.AM*ST#TSISSPQPGKLR.S	107.298	111.244	116.53	106.933	103.312	85.2766	137.878	105.558	132.206	159.745	197.645	155.092	0.84914	-0.18121	0.584886	0.164885	1.89956	0.613028	T			1	4.1473	11.7759	13.7819	13.6635
DENND4C__Q5VZ89_7__1038	Q5VZ89-7	DENND4C__1038	Isoform 2 of DENN domain-containing protein 4C	3	1038	K.VPS#GIFDVNSR.K	113.537	109.074	114.07	119.896	125.723	125.91	137.504	129.722	119.939	142.425	159.728	144.446	1.99513	0.142093	1.46681	0.201566	2.52486	0.407599	S			1	2.44437	2.76139	6.82013	6.35487
DHX29__A0A087WYN9__76	A0A087WYN9	DHX29__76	ATP-dependent RNA helicase DHX29	1	76	K.IYSFNSTNDSS#GPANLDK.S	5.57517	8.24794	8.22	6.18586	8.67197	6.38841	6.94056	9.96918	8.84139	11.9618	15.4961	15.3133	0.0785318	-0.0531198	0.421036	0.224308	2.05096	0.956311	S			1	20.8925	19.4943	17.8322	13.9567
DLGAP5__Q15398__690	Q15398	DLGAP5__690	Disks large-associated protein 5	1	690	R.SS#IEDAQCPGLPDLIEENHVVNK.T	8.98876	9.82143	10.86	10.8431	8.82646	9.27841	13.2587	12.7692	9.85214	13.2289	14.1671	12.6155	0.106395	-0.0355521	0.801902	0.274164	2.09203	0.431403	S			1	9.47925	10.9671	15.3995	5.85917
DNAJC9__Q8WXX5__109	Q8WXX5	DNAJC9__109	DnaJ homolog subfamily C member 9	3	109	K.KIS#LEDIQAFEK.T	182.311	185.651	187.39	200.883	179.959	184.808	189.553	205.322	194.149	231.613	241.951	251.438	0.203969	0.0265049	1.07372	0.0849237	3.17469	0.384581	S			1	1.39423	5.8087	4.13046	4.10286
EDC4__Q6P2E9__585	Q6P2E9	EDC4__585	Enhancer of mRNA-decapping protein 4	2	585	R.IVELPAPADFLSLS#SETKPK.L	22.9963	24.1473	25.77	24.7536	21.8962	27.4441	31.2274	23.805	32.578	36.8519	35.3081	28.7124	0.0772725	0.0231683	0.795855	0.264914	1.62492	0.468272	S			1	5.73365	11.2332	16.1752	12.8574
EIF4B__E7EX17__359	E7EX17	EIF4B__359	Eukaryotic translation initiation factor 4B	1	359	R.AAS#IFGGAK.P	26.6881	31.48	25.91	26.0988	31.5157	22.3703	27.9905	27.5691	20.1511	37.1633	33.906	35.619	0.161435	-0.072002	0.379861	-0.151232	1.72175	0.343602	S			1	10.7629	17.248	17.4722	4.5817
EIF4G1__Q04637_9__1216	Q04637-9	EIF4G1__1216	Isoform 9 of Eukaryotic translation initiation factor 4 gamma 1	6	1216	K.AAS#LTEDRDR.G	1785.97	1703.61	1786.88	1801.91	1627.63	1631.07	1851.65	1802.88	1766.52	2370.73	2152.49	2207.83	0.4914	-0.0602599	0.580342	0.039002	2.61709	0.351261	S			1	2.71859	5.90697	2.3637	5.05655
EIF5B__O60841__135;137	O60841	EIF5B__135;137	Eukaryotic translation initiation factor 5B	28	135;137	K.VEMYS#GS#DDDDDFNKLPK.K	1743.23	1709.28	1801.6	1789.98	1758.46	1744.99	1715.33	1708.92	1738.32	1775.9	1464.16	1606.73	0.802372	0.125486	0.569891	0.210686	2.00516	0.351086	S	S		2	2.66614	1.3086	0.898432	9.65948
EPRS__P07814__747	P07814	EPRS__747	Bifunctional glutamate/proline--tRNA ligase	2	747	K.ERPTPSLNNNCTTS#EDSLVLYNR.V	107.715	107.933	105.91	112.253	102.797	105.615	106.775	119.415	115.289	127.092	145.67	136.577	0.0350429	-0.00401452	0.813875	0.0867155	2.24959	0.348217	S			1	1.036	4.54181	5.6628	6.80845
ESS2__Q96DF8__450	Q96DF8	ESS2__450	Splicing factor ESS-2 homolog	1	450	R.T#PLTQDPASITDNLLQLPAR.R	9.13858	9.01926	7.06	6.77693	9.16634	9.79991	8.15439	10.2974	8.11791	10.115	12.4481	11.6193	0.0528477	0.0297462	0.172932	0.0753361	1.44724	0.438805	T			1	13.8848	18.5783	14.0904	10.3803
FAM114A1__Q8IWE2__115	Q8IWE2	FAM114A1__115	Protein NOXP20	1	115	R.SEIPLQEQNY#LAVDSPPSGGGWAGWGSWGK.S	15.3237	16.9175	13.19	17.8442	20.8354	14.1784	14.6073	19.4871	21.9811	19.897	20.6045	22.7684	0.488373	0.218437	0.664649	0.303687	1.89818	0.477836	Y			1	12.3501	18.9236	20.0657	7.09331
FAM114A1__Q8IWE2__25	Q8IWE2	FAM114A1__25	Protein NOXP20	2	25	K.AEVTEMPNSDS#LPEDAEVHCDSAAVSHEPTPADPR.G	17.8277	16.5576	15.41	19.0366	19.5171	22.5007	17.782	25.4358	27.2689	26.2645	55.4128	42.548	1.36039	0.294084	1.08515	0.50134	1.36918	1.31888	S			1	7.28608	9.22167	21.4181	35.2766
FAM177A1__Q8N128_2__92;93	Q8N128-2	FAM177A1__92;93	Isoform 2 of Protein FAM177A1	1	92;93	R.VIHFVSGETMEEY#S#TDEDEVDGLEK.K	8.55842	10.7163	11.6246	14.7081	12.4774	10.5203	12.9171	9.23101	13.7828	12.8053	16.4677	15.7557	0.681504	0.287213	0.430705	0.217651	1.50861	0.543272	Y	S		2	15.2912	16.6717	20.1816	12.9375
GIGYF2__I1E4Y6__19	I1E4Y6	GIGYF2__19	GRB10-interacting GYF protein 2	2	19	R.ALS#SGGSITSPPLSPALPK.Y	68.2611	76.8025	83.56	80.7831	81.2302	89.101	90.6631	90.7277	79.8704	103.759	95.6343	105.256	0.654083	0.13537	0.887772	0.192518	2.04544	0.414175	S			1	10.0603	5.58942	7.17658	5.09842
GMIP__Q9P107__885	Q9P107	GMIP__885	GEM-interacting protein	1	885	R.PVTHQLS#SLALVASK.L	18.9085	23.8285	21.35	28.4529	23.9767	21.4903	26.7041	22.8204	21.2151	28.7342	27.2004	27.4475	0.589459	0.20593	0.440181	0.142484	1.89605	0.379705	S			1	11.5157	14.3198	11.9687	2.96299
GOLGA4__Q13439_5__132	Q13439-5	GOLGA4__132	Isoform 5 of Golgin subfamily A member 4	1	132	R.LDLDSS#TASFDPPSDMDSEAEDLVGNSDSLNK.E	17.1322	14.7578	16.83	16.9474	18.652	14.0589	17.0039	19.8255	15.1506	23.4834	22.031	19.3655	0.0713874	0.0275188	0.282304	0.093442	1.71838	0.413257	S			1	7.95839	14.0269	13.5867	9.65735
GSN__P06396__408	P06396	GSN__408	Gelsolin	2	408	R.DPDQTDGLGLS#YLSSHIANVER.V	55.7303	63.2993	64.43	65.1911	62.259	59.8751	64.3117	69.8663	71.71	72.8234	96.4511	86.1371	0.153634	0.0300814	0.995623	0.166397	1.50622	0.477361	S			1	7.7351	4.26428	5.61144	13.9135
H2AFY__O75367__173	O75367	H2AFY__173	Core histone macro-H2A.1	2	173	K.AASADS#TTEGTPADGFTVLSTK.S	24.1841	26.8727	27.86	25.3345	27.8389	26.9443	29.5156	32.5434	28.95	33.738	33.3208	32.0034	0.109666	0.021791	1.2099	0.205677	2.27923	0.328003	S			1	7.23213	4.75209	6.3693	2.74192
HMGA1__P17096__44	P17096	HMGA1__44	High mobility group protein HMG-I/HMG-Y	14	44	R.KQPPVSPGTALVGS#QK.E	1226.96	930.372	1226.31	1219.84	1158.23	1308.66	1393.57	1258.94	1326.06	1699.15	1665.82	1638.26	0.395336	0.123767	0.869514	0.233674	2.23949	0.564286	S			1	15.1653	6.15354	5.07595	1.82823
HNRNPM__A0A087X0X3__633	A0A087X0X3	HNRNPM__633	Heterogeneous nuclear ribonucleoprotein M	1	633	R.GNFGGS#FAGSFGGAGGHAPGVAR.K	184.88	168.435	168.74	158.815	161.41	158.45	211.651	190.071	179.945	241.116	274.503	252.747	1.23242	-0.125155	0.853967	0.155993	2.73577	0.557595	S			1	5.40607	1.01151	8.35222	6.61702
HSP90B1__P14625__64	P14625	HSP90B1__64	Endoplasmin	1	64	R.EEEAIQLDGLNAS#QIR.E	27.1696	29.2483	28.52	34.4248	32.247	32.029	41.4463	29.9486	37.6105	53.431	49.4752	47.048	2.02866	0.216652	1.09841	0.359918	3.42209	0.820042	S			1	3.72536	4.02666	16.1111	6.4457
HSP90B1__P14625__746	P14625	HSP90B1__746	Endoplasmin	1	746	R.LS#LNIDPDAK.V	19.2081	13.822	11.39	13.7169	15.8815	14.211	16.9416	20.7486	15.9592	21.4647	25.3838	27.8392	0.0284927	-0.0199749	0.490429	0.272349	1.56604	0.749659	S			1	27.0216	7.7675	14.1458	12.9143
IRS1__P35568__348	P35568	IRS1__348	Insulin receptor substrate 1	1	348	R.PASVDGSPVS#PSTNR.T	23.8095	25.0729	28.37	25.1511	25.882	27.2811	28.3536	33.8665	28.6201	33.9098	35.1252	30.8616	0.0837475	0.0196944	0.940859	0.233751	1.81396	0.370855	S			1	9.14379	4.14618	10.2667	6.59627
IRS2__Q9Y4H2__388	Q9Y4H2	IRS2__388	Insulin receptor substrate 2	1	388	R.PVSVAGS#PLSPGPVR.A	36.993	37.3934	45.77	35.4031	44.1426	46.4898	41.7471	44.3587	42.1429	48.8245	59.2167	49.8577	0.167085	0.0689167	0.381154	0.0940308	1.34568	0.394087	S			1	12.3735	13.9066	3.29252	10.8773
ITPKA__P23677__95	P23677	ITPKA__95	Inositol-trisphosphate 3-kinase A	1	95	R.APPAPVIPQLTVTAEEPDVPPTS#PGPPER.E	21.0273	22.1728	22.1	23.9893	23.6574	25.847	24.2245	20.964	23.0025	26.3934	28.6878	29.328	1.61256	0.170537	0.399556	0.062498	2.56426	0.370317	S			1	2.94656	4.81707	7.24682	5.4843
ITPRID2__P28290__425	P28290	ITPRID2__425	Protein ITPRID2	1	425	K.LDSDFNISS#HSELENSSELK.S	20.7384	11.9503	16.12	15.3475	16.6745	10.6908	24.7536	18.4922	19.3532	33.3514	32.6137	25.1863	0.259343	-0.192468	0.647866	0.359004	1.74817	0.901129	S			1	27.0196	22.0715	16.265	14.864
ITPRID2__P28290__87;92	P28290	ITPRID2__87;92	Protein ITPRID2	1	87;92	K.DCRT#PLGAS#LDEQSSSTLK.G	21.899	19.6097	24.367	21.8289	23.9341	25.4635	22.59	25.1113	25.518	31.0462	27.7045	30.1053	0.44239	0.11267	0.673095	0.152481	1.97113	0.431726	T	S		2	10.835	7.68637	6.49888	5.81786
KLF2__Q9Y5W3__244;248	Q9Y5W3	KLF2__244;248	Krueppel-like factor 2	1	244;248	R.GLLT#PPAS#PLELLEAKPK.R	9.11764	9.31659	8.63048	8.41158	11.9928	11.0328	9.54337	13.1403	9.98696	11.9438	19.3535	15.0914	0.598675	0.216059	0.745547	0.271583	1.39286	0.77736	T	S		2	3.91282	17.6896	18.0092	24.0496
LMO7__Q8WWI1_3__575	Q8WWI1-3	LMO7__575	Isoform 3 of LIM domain only protein 7	1	575	R.LT#SVVTPR.P	138.876	172.621	163.47	152.639	166.539	171.781	180.984	192.225	171.434	202.707	225.187	233.516	0.174426	0.0477751	0.925082	0.197481	1.9838	0.477718	T			1	11.0225	6.04447	5.73235	7.2286
LRCH4__O75427__506	O75427	LRCH4__506	Leucine-rich repeat and calponin homology domain-containing protein 4	2	506	R.PLGSIQRPNS#FLFR.S	195.516	191.821	223.14	208.77	220.548	211.926	249.487	227.26	232.047	243.038	249.339	298.049	0.416135	0.0709363	1.28392	0.215428	1.39855	0.372693	S			1	8.41075	2.8523	4.95132	11.4268
LRPAP1__P30533__247	P30533	LRPAP1__247	Alpha-2-macroglobulin receptor-associated protein	1	247	R.VSHQGYS#TEAEFEEPR.V	38.8015	34.956	34.73	41.803	33.4726	37.1354	34.9518	38.369	40.1108	43.9711	51.4625	47.6189	0.181071	0.051253	0.338784	0.0642931	1.98094	0.399015	S			1	6.3276	11.1429	6.941	7.85621
MADD__Q8WXG6__813	Q8WXG6	MADD__813	MAP kinase-activating death domain protein	1	813	K.LLRPNS#LR.L	134.81	152.998	143.57	160.455	169.742	182.417	177.415	177.64	180.977	181.865	212.641	206.337	1.51632	0.248922	2.53622	0.313366	2.20147	0.478036	S			1	6.32587	6.45194	1.11647	8.1172
MAP1A__E9PGC8__1549	E9PGC8	MAP1A__1549	Microtubule-associated protein 1A	1	1549	K.YLPGAITS#PDEHILTPDSSFSK.S	10.7544	8.89585	6.96	11.0979	10.8245	11.3318	7.38667	12.3179	11.097	12.1444	14.4841	12.4364	0.937018	0.321555	0.309148	0.211018	1.4602	0.553892	S			1	21.3903	2.29064	25.0137	9.79088
MAP1A__E9PGC8__2257	E9PGC8	MAP1A__2257	Microtubule-associated protein 1A	3	2257	K.ELSS#PISPK.S	155.827	159.93	160.73	166.437	163.81	154.387	185.31	164.327	177.551	198.938	196.791	245.438	0.2752	0.0244596	1.25697	0.145884	1.58145	0.428265	S			1	1.65622	3.92254	6.03729	12.8611
MAP1B__P46821__831	P46821	MAP1B__831	Microtubule-associated protein 1B	3	831	R.SLM*S#S#PEDLTK.D	143.606	141.614	153.99	152.507	164.778	176.507	191.638	174.994	172.934	199.647	179.747	243.994	1.07986	0.168991	2.04431	0.296889	1.46995	0.505219	S	S		2	4.5391	7.29133	5.70251	15.8277
MAP3K7__O43318__367	O43318	MAP3K7__367	Mitogen-activated protein kinase kinase kinase 7	1	367	R.LS#LGASR.G	72.1562	79.6821	81.61	82.862	80.7668	77.8995	93.5472	85.2098	69.8268	99.9362	116.763	101.361	0.346457	0.0490891	0.268286	0.0906287	2.00373	0.446196	S			1	6.4196	3.09434	14.5223	8.80113
MAP3K7__O43318__371	O43318	MAP3K7__371	Mitogen-activated protein kinase kinase kinase 7	2	371	R.LSLGAS#R.G	132.306	99.6232	115.37	125.062	109.409	118.142	147.018	123.64	135.185	152.444	172.212	163.341	0.0585767	0.0219091	0.775081	0.224742	1.88105	0.490695	S			1	14.119	6.67378	8.64046	6.08709
MAP4__E7EVA0__2073	E7EVA0	MAP4__2073	Microtubule-associated protein	3	2073	R.LATNTS#APDLK.N	69.0851	73.4293	70.06	75.5959	75.4832	69.1426	85.0401	93.3841	71.8483	89.1662	102.303	101.294	0.0505476	-0.0327121	0.90604	0.315126	1.7395	0.634145	S			1	3.2169	5.03181	13.016	7.4914
MAP4__E7EVA0__524	E7EVA0	MAP4__524	Microtubule-associated protein	11	524	K.DM*S#PLS#ETEMALGK.D	480.161	484.675	507.4	481.458	517.98	519.982	480.631	494.438	512.301	514.456	484.584	504.039	0.43585	0.0509897	0.916059	0.235532	2.42298	0.461766	S	S		2	2.97489	4.28201	3.20253	3.0262
MAP4__E7EVA0__538	E7EVA0	MAP4__538	Microtubule-associated protein	17	538	K.DVT#PPPETEVVLIK.N	976.715	1017.75	1009.54	960.266	1062.71	1057.47	970.164	1005.95	1013.2	939.005	1038.64	986.609	0.151573	0.034922	1.39834	0.298883	2.05835	0.54047	T			1	2.16829	5.6185	2.31223	5.04343
MAPKAPK5__Q8IW41__354	Q8IW41	MAPKAPK5__354	MAP kinase-activated protein kinase 5	1	354	K.VSLKPLHS#VNNPILR.K	10.8186	8.85471	12.86	11.638	9.6092	12.8963	17.4603	9.48713	10.9906	18.1146	18.8733	16.6677	0.131487	0.0696937	0.266065	0.221726	2.21966	0.721809	S			1	18.4682	14.5727	33.5011	6.26504
MICALL1__Q8N3F8__740	Q8N3F8	MICALL1__740	MICAL-like protein 1	2	740	R.RES#ELIYVFK.Q	70.733	75.0542	63.4	73.5374	71.3738	67.9584	83.9092	85.4867	82.126	82.2618	97.9629	91.8012	0.118607	0.0251753	1.7885	0.26589	1.67287	0.37895	S			1	8.44929	3.96413	2.00548	8.72438
MLLT6__P55198__258	P55198	MLLT6__258	Protein AF-17	1	258	K.RPES#PPSILTPPVVPTADK.V	16.565	17.3598	16.64	16.5398	21.9992	24.5107	18.8713	19.3435	16.0337	25.6095	24.3109	25.0072	0.813979	0.318356	0.504702	0.101449	4.24587	0.567365	S			1	2.60342	19.3908	9.90027	2.60201
MPHOSPH8__Q99549_2__189	Q99549-2	MPHOSPH8__189	Isoform 2 of M-phase phosphoprotein 8	1	189	K.SKPDLESS#LESLVFDLR.T	59.9465	48.377	49.62	56.7122	50.8268	52.7696	64.4259	64.1125	63.624	76.8393	72.3597	80.473	0.0678713	0.0214444	1.44285	0.282917	2.2712	0.540167	S			1	12.0638	5.61193	0.630904	5.30845
MSN__P26038__407	P26038	MSN__407	Moesin	1	407	K.EALLQAS#R.D	369.064	401.29	400.57	347.672	351.617	332.6	436.675	392.685	393.075	536.211	553.286	459.085	1.72994	-0.182361	0.402892	0.06211	1.82065	0.4033	S			1	4.71463	2.9179	6.20539	9.72302
MYBBP1A__Q9BQG0_2__1310	Q9BQG0-2	MYBBP1A__1310	Isoform 2 of Myb-binding protein 1A	1	1310	R.SPS#LLQSGAK.K	21.8727	21.6791	16.36	21.5435	17.8795	22.077	27.4095	19.1178	29.1308	28.4443	26.2007	36.6936	0.0837975	0.0377464	0.664561	0.336657	1.33682	0.608384	S			1	15.6649	11.1465	21.2286	18.1485
MYOF__Q9NZM1__1781	Q9NZM1	MYOF__1781	Myoferlin	1	1781	K.SLGPPGPPFNIT#PR.K	22.1402	22.399	26.27	26.0071	23.7604	20.9145	25.6666	21.8665	26.5242	30.3341	42.1966	40.5331	0.0070026	-0.00259493	0.214915	0.0647055	1.63265	0.675129	T			1	9.80065	10.8325	10.0418	17.0417
NECTIN2__Q92692__433	Q92692	NECTIN2__433	Nectin-2	1	433	K.LEAQEMPSQLFTLGASEHS#PLK.T	11.5784	15.2721	13.85	14.736	15.4489	11.5165	15.1676	11.6512	15.6613	19.1024	18.41	17.3618	0.0722419	0.0350521	0.131551	0.0617418	1.78316	0.431082	S			1	13.7324	15.0721	15.4426	4.79124
NEMF__O60524__417	O60524	NEMF__417	Nuclear export mediator factor NEMF	1	417	R.NPYLLS#EEEDDDVDGDVNVEK.N	7.18031	6.839	9.34	9.43675	8.17761	10.2345	8.91173	10.3179	9.69255	12.7457	9.96089	14.0595	0.691299	0.253621	0.985166	0.308178	1.44263	0.65438	S			1	17.4175	11.1714	7.30769	17.0771
NOP56__O00567__314	O00567	NOP56__314	Nucleolar protein 56	2	314	R.LIAHAGS#LTNLAK.Y	103.339	101.258	101.77	115.147	92.3946	113.536	121.392	105.056	130.238	128.144	130.991	164.047	0.266341	0.0676579	1.06491	0.219393	1.55393	0.466017	S			1	1.06146	11.863	10.745	14.148
NPM1__P06748__137	P06748	NPM1__137	Nucleophosmin	1	137	R.LIS#ISGK.V	152.777	106.894	120.46	121.71	93.3009	106.528	193.724	120.84	143.59	223.603	196.206	179.998	0.542961	-0.241505	0.437797	0.269337	1.76701	0.658002	S			1	18.6025	13.2633	24.417	11.0237
NUP153__P49790_3__192	P49790-3	NUP153__192	Isoform 3 of Nuclear pore complex protein Nup153	3	192	R.AS#DKDITVSK.N	237.582	228.577	233.38	277.936	218.571	278.928	288.703	273.957	289.606	351.221	268.115	371.839	0.557343	0.148602	3.06084	0.2849	1.4225	0.502736	S			1	1.93227	13.3723	3.09254	16.6196
PBXIP1__Q96AQ6__547	Q96AQ6	PBXIP1__547	Pre-B-cell leukemia transcription factor-interacting protein 1	1	547	K.SGS#FHSSGEK.Q	308.796	312.311	311.75	285.966	323.922	316.563	314.618	352.152	344.665	386.978	404.934	433.786	0.0636133	-0.00994092	1.06858	0.116676	2.69066	0.393875	S			1	0.607267	6.51796	5.89206	5.77993
PCYT1A__P49585__233	P49585	PCYT1A__233	Choline-phosphate cytidylyltransferase A	3	233	K.ELNVS#FINEK.K	102.75	94.4297	107.65	101.96	98.2652	89.3943	114.535	107.907	103.65	135.274	137.806	113.73	0.39989	-0.0738463	0.640727	0.0972733	1.47999	0.343624	S			1	6.57762	6.68943	5.04656	10.261
PDAP1__Q13442__60	Q13442	PDAP1__60	28 kDa heat- and acid-stable phosphoprotein	1	60	K.SLDS#DES#EDEEDDYQQK.R	45.7036	51.1023	47.21	45.6653	47.0676	48.5324	48.3972	53.8971	50.846	62.9124	56.2418	61.3986	0.194555	-0.0278203	0.602089	0.0886266	2.0369	0.326193	S	S		2	5.80315	3.04458	5.39791	5.81077
PHIP__Q8WWQ0__1315	Q8WWQ0	PHIP__1315	PH-interacting protein	1	1315	R.AQS#YDIQAWK.K	31.6426	28.6827	25.09	34.1496	27.5093	25.608	34.9829	30.6665	30.7906	35.5741	39.5387	37.3429	0.0671135	0.030941	0.708976	0.175138	1.81757	0.396792	S			1	11.525	15.4168	7.64326	5.29843
PHLDB1__Q86UU1__404	Q86UU1	PHLDB1__404	Pleckstrin homology-like domain family B member 1	3	404	K.IGTLQDRPPS#PFR.E	281.627	285.449	287.74	323.041	309.585	332.6	335.959	362.685	353.241	392.787	368.211	365.727	2.22338	0.175253	2.91594	0.299292	3.29655	0.398451	S			1	1.08392	3.59355	3.86549	3.9825
PICALM__Q13492__315	Q13492	PICALM__315	Phosphatidylinositol-binding clathrin assembly protein	2	315	R.ATTLSNAVSSLASTGLS#LTK.V	18.3093	14.0174	15.44	16.8965	21.3298	16.9054	12.5117	14.8204	24.4069	19.6393	25.8349	22.2199	0.560851	0.206877	0.125816	0.11525	1.40928	0.503027	S			1	13.7305	13.9139	36.5745	13.7921
PML__P29590_2__518	P29590-2	PML__518	Isoform PML-5 of Protein PML	2	518	K.AVS#PPHLDGPPS#PR.S	155.013	131.34	156.29	147.747	151.605	145.706	163.409	155.23	154.464	173.608	222.127	201.155	0.0327557	0.00785015	0.518136	0.0960101	1.47005	0.431318	S	S		2	9.52304	2.0194	3.14417	12.2302
PPAN_P2RY11__A0A0B4J1V8__238;240	A0A0B4J1V8	PPAN-P2RY11__238;240	HCG2039996	2	238;240	R.LQDISELLATGAGLS#ES#EAEPDGDHNITELPQAVAGR.G	18.9356	16.9305	20.386	19.9399	22.922	22.631	23.9826	21.97	23.7885	23.9712	26.6892	22.324	1.04858	0.219436	1.71164	0.310104	1.58155	0.375681	S	S		2	9.25389	7.53137	4.77569	9.06108
PRKAB2__O43741__108	O43741	PRKAB2__108	5'-AMP-activated protein kinase subunit beta-2	1	108	K.S#HNDFVAILDLPEGEHQYK.F	94.0824	97.6795	90.71	101.705	120.934	101.204	97.0434	113.979	103.692	126.136	125.151	124.387	0.949074	0.197187	0.944848	0.155936	3.9358	0.411374	S			1	3.70162	10.4209	8.13366	0.700421
PRRC2B__Q5JSZ5__194	Q5JSZ5	PRRC2B__194	Protein PRRC2B	2	194	K.GVLDLS#YGPGPSLRPQNVTSWR.E	28.3681	25.4534	38.22	23.225	26.9223	27.0856	44.0607	31.2819	36.0784	46.6984	57.4366	47.2831	0.535805	-0.253071	0.52999	0.275663	1.72037	0.718181	S			1	21.8055	8.48062	17.3807	11.9629
PRRC2B__Q5JSZ5__853	Q5JSZ5	PRRC2B__853	Protein PRRC2B	1	853	R.CS#PLEPDFVPDEK.K	47.0626	50.3618	48.77	56.3963	56.3266	58.8973	60.4317	55.2202	54.0485	57.3825	70.6894	63.7605	2.57691	0.231331	1.64006	0.215101	1.7348	0.391958	S			1	3.38577	2.55994	6.00703	10.408
PRRC2C__Q9Y520_7__2675	Q9Y520-7	PRRC2C__2675	Isoform 7 of Protein PRRC2C	2	2675	K.AFGSGIDIKPGT#PPIAGR.S	260.717	246.163	273.23	253.325	270.222	286.175	318.478	318.819	323.408	341.611	405.031	346.687	0.330671	0.053748	2.78122	0.300414	2.05978	0.486977	T			1	5.20939	6.08627	0.859752	9.67016
PTPN1__P18031__352	P18031	PTPN1__352	Tyrosine-protein phosphatase non-receptor type 1	2	352	K.GS#PLNAAPYGIESMSQDTEVR.S	20.4815	21.0415	22.9	19.7601	21.0414	20.1974	22.0459	19.805	26.2688	21.8298	25.8471	18.9513	0.0177112	0.00824786	0.183496	0.0601415	1.30884	0.493981	S			1	5.89539	3.20318	14.4547	15.5949
PTPN14__Q15678__642	Q15678	PTPN14__642	Tyrosine-protein phosphatase non-receptor type 14	3	642	K.RHS#LEVMNSMVR.G	126.378	114.72	131.18	131.075	119.883	125.758	116.662	126.625	121.566	129.905	146.463	110.249	0.375264	0.0650788	1.14444	0.28703	2.89943	0.448274	S			1	6.821	4.45815	4.09631	14.0675
PTPN2__P17706__304	P17706	PTPN2__304	Tyrosine-protein phosphatase non-receptor type 2	3	304	K.EDLSPAFDHS#PNK.I	170.219	150.818	158.34	151.09	149.123	159.069	160.951	135.148	165.646	171.492	160.752	155.024	0.128404	-0.0967055	0.975391	0.29289	1.30351	0.661592	S			1	6.12162	3.44061	10.669	5.14721
RALGPS2__Q86X27__37	Q86X27	RALGPS2__37	Ras-specific guanine nucleotide-releasing factor RalGPS2	3	37	K.S#FDAVVFDVLK.V	63.2317	51.6679	53.48	48.906	59.5606	46.3595	74.1468	59.9586	62.177	84.7208	79.3823	81.3349	0.34634	-0.121069	0.751716	0.221214	2.55419	0.543641	S			1	11.0814	13.5699	11.6651	3.3016
RAN__J3KQE5__153	J3KQE5	RAN__153	GTP-binding nuclear protein Ran (Fragment)	1	153	K.AKS#IVFHR.K	255.869	212.873	229.67	219.512	188.27	232.286	227.731	202.225	245.995	163.59	272.65	270.725	0.0933287	-0.0233968	1.3647	0.186753	2.39375	0.480631	S			1	9.30779	10.6134	9.75731	26.487
RANBP3__Q9H6Z4__333	Q9H6Z4	RANBP3__333	Ran-binding protein 3	2	333	R.VLS#PPKLNEVSSDANR.E	19.3365	25.7311	24.45	15.6124	21.3607	20.2517	22.1704	19.6717	22.1726	13.6155	24.6523	15.9177	0.0836482	-0.0445587	0.214313	-0.0652927	1.66242	0.459314	S			1	14.6003	15.9867	6.76379	32.2361
RICTOR__Q6R327_3__1409	Q6R327-3	RICTOR__1409	Isoform 3 of Rapamycin-insensitive companion of mTOR	1	1409	K.ALS#YASLDKEDLLSPINQNTLQR.S	19.7646	19.6634	17.13	18.3232	22.2155	19.0023	16.5785	27.8357	17.6828	22.4956	32.0528	34.2422	0.269301	0.0741515	0.192033	0.134793	1.35433	0.650675	S			1	7.91788	10.4756	29.9783	21.1055
RSRC1__Q96IZ7__331	Q96IZ7	RSRC1__331	Serine/Arginine-related protein 53	3	331	R.LMGS#PVA.-	34.1466	27.7674	27.79	28.7689	25.7378	34.68	28.115	30.0409	30.9608	34.8225	38.4171	42.1227	0.0169537	-0.00834426	0.0288335	-0.00947657	1.33762	0.362927	S			1	12.2956	15.2973	4.8888	9.49243
RSRC2__Q7L4I2__32	Q7L4I2	RSRC2__32	Arginine/serine-rich coiled-coil protein 2	1	32	K.EQSEVSVS#PR.A	39.8181	40.8592	48.45	54.8881	38.89	40.3948	49.7252	41.6716	51.5801	55.8255	56.4247	56.1374	0.104824	0.0552988	0.493325	0.146988	2.06334	0.382993	S			1	10.9472	19.7526	11.0525	0.533894
RUFY1__Q96T51__618	Q96T51	RUFY1__618	RUN and FYVE domain-containing protein 1	1	618	K.ICEEQEQALQEMGLHLS#QSK.L	75.1846	87.1176	85.62	73.0482	67.4292	70.5333	84.2412	79.1278	76.0828	110.191	104.413	98.5847	1.40218	-0.232571	0.252006	-0.0501522	1.90639	0.337141	S			1	7.86594	4.00166	5.16517	5.55865
SEC23IP__Q9Y6Y8__862	Q9Y6Y8	SEC23IP__862	SEC23-interacting protein	1	862	R.LHLELKES#LSR.M	56.4259	51.5753	60.92	43.9227	51.6611	40.775	90.466	74.2868	61.5067	92.2694	115.361	81.1334	1.21094	-0.308943	1.01919	0.421627	1.72948	0.773539	S			1	8.29995	12.3249	19.2427	18.1376
SH3BP4__Q9P0V3__637	Q9P0V3	SH3BP4__637	SH3 domain-binding protein 4	1	637	K.IILS#PFATTTK.Y	5.24345	8.9267	5.3	7.79602	10.4537	8.43097	9.08809	10.7384	9.66063	11.1458	10.2535	10.0633	0.757786	0.454535	1.19716	0.598822	1.46798	0.692374	S			1	32.5173	15.6061	8.5252	5.51067
SH3D19__A0A0U1RQE4__669	A0A0U1RQE4	SH3D19__669	SH3 domain-containing protein 19	1	669	K.AKS#QVFK.N	174.104	195.883	168.57	155.9	190.979	166.283	184.636	215.076	182.69	203.716	264.811	282.008	0.251836	-0.0696836	0.472888	0.112914	1.31441	0.47882	S			1	8.04345	10.5344	9.35555	16.4466
SH3KBP1__Q96B97__79	Q96B97	SH3KBP1__79	SH3 domain-containing kinase-binding protein 1	3	79	K.APEKPLHEVPS#GNSLLSSETILR.T	29.8448	36.9203	28.88	34.4859	27.6226	32.3115	38.8319	34.5024	30.897	43.359	58.8143	60.7158	0.042919	-0.0185996	0.347201	0.124024	1.68249	0.768126	S			1	13.7701	11.1446	11.435	17.5327
SLC30A6__Q6NXT4_2__415	Q6NXT4-2	SLC30A6__415	Isoform 2 of Zinc transporter 6	1	415	K.GTDDLNPVTS#TPAKPSSPPPEFSFNTPGK.N	16.0514	15.6731	17.17	16.4073	17.0968	16.0905	19.8569	18.6255	16.3103	22.7318	35.1252	27.7945	0.162926	0.0205113	0.802467	0.164311	1.55596	0.808806	S			1	4.77569	3.11212	9.85905	21.8252
SLC9A1__P19634__602	P19634	SLC9A1__602	Sodium/hydrogen exchanger 1	1	602	K.IPSAVS#TVSMQNIHPK.S	56.1691	49.3848	51.57	44.8297	65.8534	61.6678	65.2143	57.651	60.4109	68.9041	69.9335	70.5104	0.307475	0.133446	1.36638	0.222117	2.97388	0.414001	S			1	6.61192	19.3704	6.26501	1.16607
SNX17__Q15036__421	Q15036	SNX17__421	Sorting nexin-17	2	421	K.SPPLLES#PDATR.E	42.8143	47.4102	43.37	41.0387	42.0725	45.2621	42.0272	42.5434	45.239	50.5748	45.7933	45.6935	0.0183886	-0.00669949	0.196555	-0.0473164	1.34219	0.340923	S			1	5.63302	5.14483	3.98598	5.89148
SP100__P23497_4__410	P23497-4	SP100__410	Isoform Sp100-C of Nuclear autoantigen Sp-100	1	410	R.VIGQDHDFSESS#EEEAPAEASSGALR.S	15.2809	13.5032	14.71	14.7258	18.3739	15.2648	22.2741	21.0666	15.757	20.9815	20.9825	24.0221	0.577703	0.15313	1.1818	0.442284	2.55682	0.601344	S			1	6.26031	12.2143	17.5998	7.9799
SPAG9__O60271__203	O60271	SPAG9__203	C-Jun-amino-terminal kinase-interacting protein 4	3	203	K.ERPIS#LGIFPLPAGDGLLT#PDAQK.G	56.672	53.118	55.45	63.0815	59.952	66.1657	64.0835	64.2868	64.8901	62.8158	76.1636	73.141	1.73726	0.195343	3.02237	0.225983	1.69809	0.36032	S	T		2	3.27829	4.92641	0.651165	9.89851
SPECC1L__Q69YQ0__832	Q69YQ0	SPECC1L__832	Cytospin-A	5	832	R.RSS#TSSEPTPTVK.T	656.062	706.906	638	651.503	703.192	645.86	593.257	686.509	595.448	615.573	673.744	631.851	0.577399	0.0923813	2.17572	0.284293	1.48139	0.535128	S			1	5.35677	4.73836	8.51386	4.68626
SPTBN1__A0A087WUZ3__2104;2108	A0A087WUZ3	SPTBN1__2104;2108	Spectrin beta chain	1	2104;2108	R.RPPS#PEPS#TK.V	214.992	219.154	219.474	237.044	234.456	253.339	278.94	269.078	258.281	367.783	324.013	426.46	1.75661	0.14921	2.93737	0.302864	2.18972	0.774728	S	S		2	1.14765	4.23709	3.84462	13.7904
SRP72__O76094__620	O76094	SRP72__620	Signal recognition particle subunit SRP72	1	620	K.TVS#SPPTSPR.P	46.3349	50.1767	42.66	53.5429	49.6012	45.1969	47.754	49.7228	50.2183	65.4465	53.2304	62.4396	0.398632	0.0920526	0.547056	0.0857563	1.51409	0.380053	S			1	8.1022	8.44359	2.64764	10.5431
SRRM2__Q9UQ35__2125	Q9UQ35	SRRM2__2125	Serine/arginine repetitive matrix protein 2	1	2125	R.PSMSPT#PLDR.C	89.6094	87.8992	94	107.453	99.9646	99.5637	119.888	94.7687	109.086	116.526	106.193	118.152	1.70434	0.177151	1.09174	0.253852	2.28891	0.328225	T			1	3.47725	4.34245	11.6765	5.70872
SRRM2__Q9UQ35__2688	Q9UQ35	SRRM2__2688	Serine/arginine repetitive matrix protein 2	3	2688	R.KPIDSLRDS#R.S	667.48	624.056	658.74	663.477	635.783	713.71	715.252	621.576	706.46	936.954	811.843	761.689	0.3255	0.0456472	0.401781	0.0672138	1.59306	0.364288	S			1	3.5329	5.88723	7.59553	10.7865
SRRM2__Q9UQ35__2694	Q9UQ35	SRRM2__2694	Serine/arginine repetitive matrix protein 2	1	2694	R.S#LSYS#PVER.R	23.6383	19.3035	17.83	26.7103	18.5799	20.8384	26.6522	19.5178	26.7476	26.1679	31.0165	34.4437	0.235125	0.121872	0.613684	0.262866	1.59076	0.592388	S	S		2	14.905	19.0398	17.061	13.6143
SRRM2__Q9UQ35__456	Q9UQ35	SRRM2__456	Serine/arginine repetitive matrix protein 2	2	456	R.EIS#SS#PTSK.N	507.673	514.951	537.39	531.098	524.479	543.124	565.734	533.228	599.842	628.104	645.361	709.604	0.543957	0.0353411	1.02406	0.12296	2.23015	0.346176	S	S		2	2.97878	1.77371	5.88244	6.49722
SRRM2__Q9UQ35__780	Q9UQ35	SRRM2__780	Serine/arginine repetitive matrix protein 2	1	780	R.S#LS#GSSPCPK.Q	29.7378	30.2356	34.03	30.7459	29.4868	36.7551	29.4326	30.1947	32.4397	35.9285	45.0617	44.2271	0.140555	0.0450894	0.147484	-0.0300295	1.49778	0.413649	S	S		2	7.49214	12.0147	5.09409	12.0976
SRSF2__Q01130__191	Q01130	SRSF2__191	Serine/arginine-rich splicing factor 2	3	191	R.S#PPPVSK.R	99.2937	113.178	98.49	119.162	98.5742	97.0431	115.417	105.743	117.077	139.183	126.76	129.088	0.0509764	0.017604	0.698346	0.121296	1.99558	0.345231	S			1	7.96667	11.7722	5.42888	5.01481
SRSF4__Q08170__458	Q08170	SRSF4__458	Serine/arginine-rich splicing factor 4	1	458	K.SKPNLPSES#R.S	83.3815	94.4914	93.37	114.107	91.5192	104.898	105.021	97.7738	101.075	164.159	107.802	138.2	0.813714	0.195123	1.24371	0.16387	1.30207	0.596603	S			1	6.76479	10.9731	3.58238	20.6315
STIM2__Q9P246_2__756	Q9P246-2	STIM2__756	Isoform 2 of Stromal interaction molecule 2	4	756	K.S#M*IFSPASK.V	160.482	139.022	149.56	146.759	172.018	169.543	184.687	148.727	192.936	196.49	195.511	240.356	0.573823	0.120907	0.797852	0.229105	1.7229	0.493819	S			1	7.16847	8.55424	13.3983	12.1512
STIM2__Q9P246_2__775	Q9P246-2	STIM2__775	Isoform 2 of Stromal interaction molecule 2	2	775	K.SCS#MNQLSSGIPVPK.P	144.494	136.718	144.33	164.114	165.221	143.098	163.918	140.789	166.763	180.351	174.87	189.625	0.957741	0.150805	0.823249	0.14786	2.86456	0.356545	S			1	3.13209	7.9155	9.0648	4.10653
STMN1__P16949_2__16	P16949-2	STMN1__16	Isoform 2 of Stathmin	6	16	K.RAS#GQAFELILS#PR.S	464.537	453.493	484.41	496.581	464.548	465.224	541.509	485.946	515.088	555.227	683.034	583.617	0.223824	0.0243924	1.1918	0.137372	1.60931	0.377487	S	S		2	3.35143	3.84946	5.40524	11.051
STXBP5__Q5T5C0__782	Q5T5C0	STXBP5__782	Syntaxin-binding protein 5	1	782	R.SSS#VTS#IDKESR.E	39.2081	43.4611	44.96	45.8691	43.6894	43.187	44.818	50.1228	49.4309	56.2228	54.5227	56.1822	0.37447	0.056705	1.09527	0.177829	2.7122	0.387265	S	S		2	7.01359	3.22228	5.99251	1.74333
SUCO__Q9UBS9_2__1377	Q9UBS9-2	SUCO__1377	Isoform 2 of SUN domain-containing ossification factor	2	1377	K.SGS#LPSLHDIIK.G	64.8047	73.4396	75.43	53.5836	71.1473	70.1748	71.0241	78.656	80.3705	88.0495	104.583	110.506	0.403774	-0.132637	0.556817	0.106537	1.78971	0.504566	S			1	7.93024	15.1944	6.48852	11.5182
SUPT16H__Q9Y5B9__188	Q9Y5B9	SUPT16H__188	FACT complex subunit SPT16	1	188	K.AAS#ITSEVFNK.F	25.2863	26.7904	25.82	32.6618	25.8923	24.0109	25.6977	29.1383	29.7054	30.1731	34.9423	35.619	0.22884	0.0839689	0.768318	0.118097	1.8989	0.370924	S			1	2.93679	16.5316	7.69587	8.83978
SYNJ1__J3KQV8__1259	J3KQV8	SYNJ1__1259	Synaptojanin-1	1	1259	R.LT#PESQSK.T	14.9492	14.7887	13.74	16.0914	16.1389	19.589	16.6823	18.6461	16.3635	23.7304	17.6175	21.593	1.07257	0.253208	1.55938	0.249654	1.62101	0.533717	T			1	4.53135	11.6119	7.17408	14.7862
TAGLN2__P37802_2__184	P37802-2	TAGLN2__184	Isoform 2 of Transgelin-2	1	184	R.NFS#DNQLQEGK.N	15.923	16.9278	14.42	13.1259	17.7044	18.2092	21.6413	19.2102	16.7572	20.0366	15.8862	13.5334	3.41536	0.138048	2.72035	0.187658	1.83649	0.335558	S			1	8.00998	17.1323	12.7172	19.9737
TBC1D25__Q3MII6__506	Q3MII6	TBC1D25__506	TBC1 domain family member 25	1	506	R.QAS#LDGLQQLR.D	47.405	47.6982	49.03	47.5608	55.6984	48.326	54.3314	52.8715	49.2181	54.537	67.2024	64.018	0.397531	0.0727257	1.20258	0.118032	1.64922	0.366017	S			1	1.80259	8.89331	5.05154	10.6404
THRAP3__Q9Y2W1__264;268	Q9Y2W1	THRAP3__264;268	Thyroid hormone receptor-associated protein 3	1	264;268	R.S#PRPS#PVPK.P	31.9745	32.4283	30.753	36.1703	24.2565	27.0243	34.5968	33.0158	30.1473	41.768	43.6201	38.8131	0.285024	-0.121815	0.246036	0.0389518	2.54237	0.384317	S	S		2	2.73182	21.389	6.92174	5.8562
TMEM263__Q8WUH6__39	Q8WUH6	TMEM263__39	Transmembrane protein 263	1	39	R.VT#GGIFSVTK.G	29.4596	33.6911	29.17	34.2617	30.0532	32.1268	35.0348	33.2306	26.0135	36.5728	45.6104	49.6338	0.292636	0.0630035	0.0734099	0.0302804	1.47801	0.513809	T			1	8.22393	6.54591	15.19	15.2234
TMF1__P82094_2__199	P82094-2	TMF1__199	Isoform 2 of TATA element modulatory factor	1	199	K.VSES#VIDVK.T	27.9187	25.2169	28.71	32.7229	26.3249	33.9303	28.0527	22.923	25.5453	33.4266	32.5649	36.6824	0.64859	0.183987	0.414962	-0.0970479	1.87487	0.327094	S			1	6.71346	13.1878	10.0565	6.34536
TMPO__P42166__66	P42166	TMPO__66	Lamina-associated polypeptide 2, isoform alpha	3	66	K.GPPDFS#S#DEEREPTPVLGSGAAAAGR.S	74.2643	78.9519	78.54	87.2543	75.5656	71.2069	81.1807	73.4868	80.3386	89.9179	95.3173	105.973	0.0518567	0.0140659	0.140174	0.0200899	1.7939	0.329441	S	S		2	3.35999	10.6373	5.38717	8.41622
TMPO__P42166__67	P42166	TMPO__67	Lamina-associated polypeptide 2, isoform alpha	3	67	K.GPPDFS#S#DEEREPTPVLGSGAAAAGR.S	95.6661	75.0953	91.57	88.518	87.935	80.268	101.442	78.1226	84.4454	106.905	110.545	127.04	0.0981865	-0.0311893	0.019863	0.00920304	1.4423	0.39307	S	S		2	12.4519	5.38023	13.7041	9.34378
TOX4__O94842__178;182	O94842	TOX4__178;182	TOX high mobility group box family member 4	1	178;182	R.LSTT#PSPTSS#LHEDGVEDFR.R	30.5955	28.686	30.3241	30.8981	29.8918	26.8325	31.867	25.1623	35.8991	39.4538	40.1538	41.4872	0.185495	-0.0322902	0.127405	0.0525296	3.62018	0.434475	T	S		2	3.45876	7.24968	17.5087	2.55917
TP53BP1__Q12888_2__523	Q12888-2	TP53BP1__523	Isoform 2 of TP53-binding protein 1	1	523	K.LMLS#TSEYSQSPK.M	8.90316	11.0452	12.31	11.5157	6.68422	5.72567	13.0615	14.2768	10.4905	15.1617	16.0447	14.8991	0.607758	-0.431121	0.549734	0.229813	1.92662	0.515263	S			1	16.0158	38.9131	15.3311	3.90509
TP53BP2__Q13625_3__367	Q13625-3	TP53BP2__367	Isoform 3 of Apoptosis-stimulating of p53 protein 2	1	367	R.MPS#RPELLVK.P	90.1659	78.1703	75.45	90.709	89.3151	66.8611	107.107	101.312	83.4772	143.993	126.59	138.502	0.0391963	0.018224	0.886912	0.259839	2.88894	0.746785	S			1	9.63545	16.2639	12.6573	6.5245
TRIM25__Q14258__100	Q14258	TRIM25__100	E3 ubiquitin/ISG15 ligase TRIM25	2	100	R.ASAPS#PNAQVACDHCLK.E	55.6126	51.0611	57.08	52.1773	59.6224	57.0394	66.3037	83.3021	63.9432	82.0578	95.366	74.0701	0.234848	0.044121	1.22574	0.383039	1.9724	0.618996	S			1	5.74955	6.71687	14.8373	12.8331
TRIP6__Q15654__424	Q15654	TRIP6__424	Thyroid receptor-interacting protein 6	1	424	R.S#FHIGCYK.C	110.669	100.826	108.26	101.002	115.743	113.307	139.807	121.62	129.61	180.748	207.008	188.046	0.250031	0.0457264	1.76848	0.290337	3.28355	0.848608	S			1	4.81353	7.18264	6.99371	7.06223
UBAP2__Q5T6F2__254	Q5T6F2	UBAP2__254	Ubiquitin-associated protein 2	2	254	K.NS#VEEWTTEDWTEDLSETK.V	61.9476	56.4501	72.76	57.9352	59.0456	55.9204	61.3239	62.2561	56.4211	66.5418	58.4364	49.0517	0.32829	0.163695	1.55229	0.302769	2.22107	0.556048	S			1	13.0228	2.7489	5.22429	15.0885
USP10__Q14694_2__124	Q14694-2	USP10__124	Isoform 2 of Ubiquitin carboxyl-terminal hydrolase 10	1	124	R.TPS#YSISSTLNPQAPEFILGCTASK.I	9.3847	8.00112	7.63	8.24442	12.0295	8.46356	6.89907	14.4922	10.8629	13.0571	14.1671	10.4103	0.391155	0.200095	0.461893	0.366646	1.56585	0.589218	S			1	11.09	22.1825	35.3239	15.3854
UTP14A__Q9BVJ6__14	Q9BVJ6	UTP14A__14	U3 small nucleolar RNA-associated protein 14 homolog A	1	14	R.LAESLLALS#QQEELADLPK.D	11.9422	9.52318	15.77	12.8915	10.7627	12.8855	15.4996	10.3281	14.9059	18.3938	18.5319	20.6528	0.0404143	-0.0272117	0.181597	0.129544	1.58798	0.628853	S			1	25.3772	10.0765	20.8424	6.59752
VIM__P08670__20	P08670	VIM__20	Vimentin	2	20	R.M*FGGPGT#ASR.P	352.199	349.252	364.35	363.488	333.737	372.603	362.289	376.08	409.609	462.732	451.654	580.359	0.0360458	0.00544145	0.861156	0.107157	1.5843	0.487961	T			1	2.25265	5.6997	6.35974	14.3153
VIM__P08670__29	P08670	VIM__29	Vimentin	2	29	R.S#YVTTSTR.T	408.582	431.762	450.78	378.866	345.839	399.33	459.218	419.187	477.137	557.031	542.423	675.653	1.31774	-0.199941	0.43774	0.070243	1.67114	0.459278	S			1	4.9104	7.20366	6.5663	12.349
VIM__P08670__436	P08670	VIM__436	Vimentin	4	436	R.ETNLDSLPLVDT#HSKR.T	609.631	493.488	619.99	493.065	504.025	576.391	793.496	617.309	669.009	913.9	850.065	762.842	0.444122	-0.131054	0.83339	0.271441	1.96211	0.552302	T			1	12.2285	8.63259	13.0634	9.00306
VIM__P08670__459	P08670	VIM__459	Vimentin	4	459	R.DGQVINETS#QHHDDLE.-	508.657	457.555	497.3	506.894	500.791	513.822	552.662	550.325	565.572	611.772	612.698	608.926	0.534599	0.0560665	1.86995	0.189168	2.86516	0.325084	S			1	5.5004	1.28553	1.47648	0.321653
WASHC5__Q12768__917	Q12768	WASHC5__917	WASH complex subunit 5	1	917	K.TLMNAVS#PLK.S	21.0273	18.4396	14.34	19.7907	25.2332	24.9018	27.2643	22.123	20.5235	26.5759	26.2616	23.6415	0.958082	0.378031	0.888667	0.377724	1.6049	0.507274	S			1	18.8006	13.0899	15.1138	6.31985
XIRP2__A4UGR9_8__100	A4UGR9-8	XIRP2__100	Isoform 8 of Xin actin-binding repeat-containing protein 2	1	100	K.EDS#LSSR.R	198.641	200.686	208.19	211.318	211.289	225.094	222.804	227.373	245.644	295.889	260.324	261.624	1.1586	0.092403	1.75402	0.19579	2.36846	0.428889	S			1	2.4828	3.68771	5.21069	7.39833
AHNAK__Q09666__3360	Q09666	AHNAK__3360	Neuroblast differentiation-associated protein AHNAK	3	3360	K.FNFS#GSK.V	141.894	177.763	116.16	86.4085	97.4207	88.0254	84.096	85.7021	84.8178	74.8313	77.1146	74.4955	2.35264	-0.590075	2.51615	-0.558202	1.66084	-0.498692	S			1	21.2979	6.56197	0.947807	1.88806
AHNAK__Q09666__3366	Q09666	AHNAK__3366	Neuroblast differentiation-associated protein AHNAK	1	3366	K.VQT#PEVDVK.G	10.5297	15.7143	16.8	16.3869	19.9909	21.1426	21.4442	18.1127	20.8853	24.2888	22.8357	19.0408	1.40054	-0.680887	1.55623	-0.775399	1.75699	-0.944584	T			1	23.3552	12.9396	8.8552	12.2858
AHNAK__Q09666__4100	Q09666	AHNAK__4100	Neuroblast differentiation-associated protein AHNAK	17	4100	K.VDIDT#PDIDIHGPEGK.L	932.895	1053.16	1072.46	1146.23	1228.46	1422.88	1486.67	1538.44	1567.91	1473.28	1542.39	1353.37	2.36032	-0.324459	2.51774	-0.519084	1.61471	-0.363204	T			1	7.41771	11.2228	2.68612	6.56732
AHNAK__Q09666__4953	Q09666	AHNAK__4953	Neuroblast differentiation-associated protein AHNAK	1	4953	K.VEAPS#LDVHMDSPDINIEGPDVK.I	18.0096	16.5576	13.24	13.8902	15.1193	15.7755	11.0281	13.9486	13.3632	10.974	15.0328	14.2051	2.62028	-0.354033	2.38848	-0.433604	2.71053	-0.488165	S			1	15.342	6.41099	12.0902	16.0007
AHNAK__Q09666__5077	Q09666	AHNAK__5077	Neuroblast differentiation-associated protein AHNAK	4	5077	K.VDVKS#PK.T	580.235	549.301	594.33	553.487	593.33	602.347	429.029	580.684	464.849	226.255	430.232	378.153	2.1445	-0.57921	2.8067	-0.821469	2.76975	-1.02313	S			1	4.00848	4.45931	16.1271	30.7298
AHNAK__Q09666__5841	Q09666	AHNAK__5841	Neuroblast differentiation-associated protein AHNAK	5	5841	K.GHYEVTGS#DDETGK.L	1036.23	963.518	1009.79	1025.17	923.658	1023.28	949.146	959.236	985.565	946.897	994.187	919.009	1.40369	-0.584005	2.01738	-0.96519	2.48349	-1.49384	S			1	3.66889	5.86147	1.94926	3.9863
CAVIN1__Q6NZI2__300	Q6NZI2	CAVIN1__300	Caveolae-associated protein 1	10	300	K.S#FTPDHVVYAR.S	700.803	775.677	640.97	550.195	610.653	471.08	460.412	527.628	489.617	378.216	570.672	435.465	1.34792	-0.375749	2.09339	-0.519016	1.61827	-0.613115	S			1	9.56242	12.8671	6.84276	21.4161
ITGB5__P18084__779	P18084	ITGB5__779	Integrin beta-5	1	779	R.KPIS#THTVDFTFNK.F	141.701	133.87	121.99	103.713	112.519	89.0141	82.7162	85.3944	83.7751	84.3879	80.7112	77.5626	1.58167	-0.381204	2.95836	-0.658407	2.98254	-0.71223	S			1	7.48923	11.671	1.6065	4.22325
JCAD__Q9P266__1010	Q9P266	JCAD__1010	Junctional protein associated with coronary artery disease	2	1010	K.ITSAFS#SVKPSEAVPR.K	419.08	445.142	302.36	229.213	258.439	169.423	167.02	207.209	121.183	145.679	252.497	211.251	1.53284	-0.828156	1.94391	-1.23559	1.58491	-0.936762	S			1	19.5537	20.7163	26.0654	26.5177
KIRREL1__Q96J84_2__589	Q96J84-2	KIRREL1__589	Isoform 2 of Kin of IRRE-like protein 1	1	589	K.AIYS#SFKDDVDLK.Q	186.292	196.727	162.33	144.232	141.378	121.912	134.641	133.568	114.108	107.238	106.766	119.327	1.68726	-0.420303	1.95366	-0.512409	2.52319	-0.710226	S			1	9.70176	8.94163	9.06893	6.40802
MAP4__E7EVA0__133	E7EVA0	MAP4__133	Microtubule-associated protein	3	133	K.MAYQEYPNS#QNWPEDTNFCFQPEQVVDPIQTDPFK.M	65.1899	81.1013	76.83	67.6063	75.5141	88.2101	77.2384	84.6047	81.594	71.8892	96.5121	88.4766	1.99712	-0.496946	1.64929	-0.367402	2.25607	-0.545631	S			1	11.0727	13.4797	4.56405	14.6644
MARCKS__P29966__170	P29966	MARCKS__170	Myristoylated alanine-rich C-kinase substrate	9	170	K.LSGFS#FKK.N	2268.98	2619.63	2260.35	1894.41	1961.51	1757.66	1485.14	1664.75	1632.72	1333.98	1363.7	1238.98	1.74021	-0.348809	2.42096	-0.579935	3.00238	-0.86076	S			1	8.60194	5.55208	6.00943	4.96481
MIA2__Q96PC5__1255	Q96PC5	MIA2__1255	Melanoma inhibitory activity protein 2	4	1255	R.SFNMPS#LDK.M	169.866	179.048	154.99	134.367	141.934	117.577	112.263	126.584	112.544	114.529	112.423	139.163	1.66232	-0.355401	2.41431	-0.520073	1.84392	-0.460857	S			1	7.22809	9.4948	6.99072	12.1828
NAV1__Q8NEY1__476	Q8NEY1	NAV1__476	Neuron navigator 1	2	476	R.SLAESGLSWFSES#EEKAPK.K	31.5356	35.4497	35.74	25.6199	26.6957	21.7619	25.3242	27.5588	26.1199	20.6594	24.6523	21.5819	2.03973	-0.471685	2.20191	-0.378813	2.5589	-0.618852	S			1	6.85744	10.5066	4.30092	9.37538
NUMBL__Q9Y6R0__263	Q9Y6R0	NUMBL__263	Numb-like protein	2	263	K.KAEAAAAPTVAPGPAQPGHVS#PTPATTSPGEK.G	69.3633	72.0512	65.77	69.0126	68.4591	66.2961	63.5959	74.3996	60.7832	55.7611	66.1296	72.447	1.3404	-0.370681	3.05555	-0.587637	1.45971	-0.552859	S			1	4.56327	2.1135	10.8488	13.0049
PDAP1__Q13442__178	Q13442	PDAP1__178	28 kDa heat- and acid-stable phosphoprotein	1	178	R.MQSLS#LNK.-	73.847	70.9611	63.06	55.4078	51.0534	48.5976	42.1517	51.4459	37.6211	40.0088	42.1844	41.1264	2.01341	-0.422853	2.10119	-0.663694	2.9941	-0.753265	S			1	8.05957	6.67284	16.1131	2.6466
SPTBN1__A0A087WUZ3__2360	A0A087WUZ3	SPTBN1__2360	Spectrin beta chain	1	2360	K.RFS#LFGK.K	200.524	176.23	157.94	129.017	126.537	127.442	101.774	114.84	121.918	86.718	103.12	87.6819	1.82563	-0.481388	2.05752	-0.659422	2.50992	-0.946123	S			1	11.9859	0.982939	9.05586	9.94973
AHNAK__Q09666__2580	Q09666	AHNAK__2580	Neuroblast differentiation-associated protein AHNAK	1	2580	K.IS#MPDFDLHLK.G	12.3381	24.209	20.38	20.9321	21.8756	20.1213	16.786	25.087	19.8426	23.5264	17.2029	17.0035	2.77388	-0.145887	2.67058	-0.660906	2.17879	-0.68773	S			1	31.929	4.18557	20.408	19.2771
AHNAK__Q09666__5448	Q09666	AHNAK__5448	Neuroblast differentiation-associated protein AHNAK	5	5448	R.IS#APNVDFNLEGPK.V	392.574	508.75	400.79	396.507	486.949	405.078	427.161	497.495	448.272	376.852	378.684	333.769	1.26502	-0.322528	1.60657	-0.407814	1.92211	-0.656913	S			1	14.9371	11.6241	7.88627	7.00067
AHNAK__Q09666__5866;5870	Q09666	AHNAK__5866;5870	Neuroblast differentiation-associated protein AHNAK	1	5866;5870	R.LSSSS#SNDS#GNK.V	176.364	189.121	176.22	191.706	182.799	182.627	179.375	178.768	201.169	216.223	166.216	199.731	1.09668	-0.313592	1.90304	-0.393772	1.36628	-0.443228	S	S		2	4.10217	2.79603	6.84485	13.1311
AKT1S1__Q96B36_3__108;112	Q96B36-3	AKT1S1__108;112	Isoform 3 of Proline-rich AKT1 substrate 1	6	108;112	R.AATAARPPAPPPAPQPPS#PTPS#PPRPTLAR.E	268.748	262.371	267.976	258.736	253.427	274.452	255.636	270.207	266.883	245.505	287.885	263.309	1.89623	-0.308863	2.27673	-0.531897	3.39456	-0.806078	S	S		2	1.30668	4.16982	2.8898	8.01303
AMOTL1__Q8IY63__939	Q8IY63	AMOTL1__939	Angiomotin-like protein 1	2	939	R.VSS#LLHKPEFPDGEMMEVLI.-	68.7855	79.5793	63.73	58.3835	60.5081	59.1363	55.3689	57.1587	52.3887	44.6368	59.3386	53.8651	1.13254	-0.252605	1.49299	-0.362975	1.33374	-0.426241	S			1	11.4514	1.81525	4.38333	14.1226
ARGLU1__Q9NWB6__77	Q9NWB6	ARGLU1__77	Arginine and glutamate-rich protein 1	3	77	R.ASS#PPDRIDIFGR.T	465.051	499.679	404.85	468.638	308.143	440.648	310.914	316.091	259.72	228.692	365.529	345.175	0.374895	-0.169895	2.08592	-0.627175	1.32057	-0.543927	S			1	10.5111	21.126	10.5419	23.5785
ARHGAP35__Q9NRY4__1236	Q9NRY4	ARHGAP35__1236	Rho GTPase-activating protein 35	1	1236	K.PRPS#ITK.A	377.325	342.824	336.79	316.335	339	317.748	260.525	309.024	260.273	249.588	286.574	240.356	0.892504	-0.119258	1.67536	-0.349018	2.10527	-0.444802	S			1	6.20753	3.91462	10.1493	9.44925
ASAP1__Q9ULH1_2__913	Q9ULH1-2	ASAP1__913	Isoform 1 of Arf-GAP with SH3 domain, ANK repeat and PH domain-containing protein 1	5	913	R.KTDHLS#LDK.A	1091.3	1158.47	1040.87	905.123	957.481	786.34	886.421	927.862	777.106	851.02	822.913	944.385	1.60597	-0.312949	1.8395	-0.344641	1.9573	-0.329726	S			1	5.37852	9.93141	9.01632	7.28604
CALD1__Q05682__789	Q05682	CALD1__789	Caldesmon	6	789	K.QSVDKVTS#PTKV.-	1904.51	2047.35	1824.66	1954.15	1725.1	1753.84	1704.26	1792.87	1699.99	1493.65	1714.05	1604.04	0.412147	-0.110011	1.66479	-0.397931	3.23238	-0.600161	S			1	5.85929	6.88978	3.02684	6.8707
CAVIN3__E9PIE3__220	E9PIE3	CAVIN3__220	Caveolae-associated protein 3	1	220	R.TGLQKVQS#LRR.A	141.969	162.244	141.43	113.771	120.862	127.605	91.1299	120.83	104.469	100.548	118.811	116.842	1.60631	-0.29895	1.76353	-0.494006	1.81682	-0.406561	S			1	7.98688	5.7293	14.1034	8.9448
CEP170__Q5SW79__359	Q5SW79	CEP170__359	Centrosomal protein of 170 kDa	4	359	K.S#IKS#DVPVYLK.R	225.147	216.154	209.08	219.97	202.504	208.58	224.214	212.112	226.61	239.28	211.885	236.214	1.07391	-0.249291	2.74063	-0.629622	1.99498	-0.444738	S	S		2	3.71444	4.21526	3.51704	6.55084
CEP170__Q5SW79__958	Q5SW79	CEP170__958	Centrosomal protein of 170 kDa	5	958	K.RKS#FTSLYK.D	1329.49	1298.42	1180.14	1097.98	1130.58	966.117	1024.87	1096.22	1051.39	994.626	1238.38	1126.94	1.09345	-0.189276	1.91912	-0.446691	2.27614	-0.482948	S			1	6.20835	8.17737	3.41037	10.8954
DOCK10__Q96BY6__12	Q96BY6	DOCK10__12	Dedicator of cytokinesis protein 10	2	12	R.S#LLRPGQAAELR.H	771.118	540.95	593.02	583.458	435.875	498.514	459.582	346.808	422.004	403.578	339.853	416.76	0.722306	-0.327831	1.36537	-0.633085	1.55326	-0.715495	S			1	19.0067	14.6403	14.0239	10.635
EGFR__P00533__1166	P00533	EGFR__1166	Epidermal growth factor receptor	3	1166	K.GSHQIS#LDNPDYQQDFFPK.E	500.043	383.653	402.79	350.281	317.505	272.377	293.07	270.747	258.411	254.678	306.349	285.254	1.27343	-0.452452	1.84025	-0.645824	1.70369	-0.604226	S			1	14.5539	12.4813	6.40978	9.20978
EIF4G1__Q04637_9__1194	Q04637-9	EIF4G1__1194	Isoform 9 of Eukaryotic translation initiation factor 4 gamma 1	1	1194	R.SFS#KEVEER.S	390.326	358.816	362.81	344.727	319.926	325.505	289.782	292.665	284.637	257.802	242.292	276.254	1.50988	-0.167365	2.88193	-0.358852	2.88267	-0.518318	S			1	4.62864	3.94208	1.40695	6.57013
HMGN3__A0A087WZE9__31	A0A087WZE9	HMGN3__31	High mobility group nucleosome-binding domain-containing protein 3	1	31	R.LS#AKPAPPKPEPK.P	344.976	246.276	274.12	231.904	200.516	186.285	166.231	147.343	139.643	109.514	139.977	139.622	1.19568	-0.484069	1.97091	-0.933119	2.15905	-1.15313	S			1	17.6414	11.3175	9.05584	13.4814
LRCH3__Q96II8_2__415	Q96II8-2	LRCH3__415	Isoform 2 of Leucine-rich repeat and calponin homology domain-containing protein 3	1	415	R.RIS#HEGSPVKPVAIR.E	175.142	163.426	146.23	129.078	152.388	128.301	112.294	129.394	119.896	106.293	134.234	102.256	1.01818	-0.242584	1.86855	-0.423053	1.64824	-0.500087	S			1	8.99894	10.0213	7.10838	15.241
LUZP1__Q86V48__932	Q86V48	LUZP1__932	Leucine zipper protein 1	1	932	R.DLKS#LEDPPTR.I	132.937	144.514	113.45	105.394	109.357	89.0249	94.4187	106.225	71.4014	82.9598	101.45	92.596	1.2404	-0.363794	1.35518	-0.522958	1.64636	-0.496889	S			1	12.0482	10.6446	19.5299	10.0154
NAV1__Q8NEY1__648	Q8NEY1	NAV1__648	Neuron navigator 1	2	648	R.KTS#LDVSNSAEPGFLAPGAR.S	514.51	541.371	472.72	396.976	452.487	411.455	319.266	370.285	340.027	263.891	392.315	318.612	1.57759	-0.277738	2.58545	-0.57016	1.92238	-0.649008	S			1	6.78958	6.85094	7.47584	19.8331
NEK1__Q96PY6_3__414	Q96PY6-3	NEK1__414	Isoform 3 of Serine/threonine-protein kinase Nek1	2	414	R.NVLS#AGGSGEVK.A	129.652	148.967	128.86	117.949	124.559	118.859	100.011	106.184	117.045	108.236	95.9391	109.745	1.04774	-0.173258	1.56616	-0.334124	1.77419	-0.376326	S			1	8.38342	2.97417	8.00388	7.23724
NUMB__P49757_2__295	P49757-2	NUMB__295	Isoform 2 of Protein numb homolog	1	295	R.QLS#LRINELPSTMQR.K	125.468	135.464	120.57	113.893	82.5485	98.6184	80.8488	86.9841	86.0307	63.3097	103.827	92.9206	0.249534	-0.199015	1.56936	-0.744238	1.55295	-0.67642	S			1	5.96917	15.9365	3.90165	24.1861
NUMB__P49757_2__390	P49757-2	NUMB__390	Isoform 2 of Protein numb homolog	2	390	R.TPS#EADRWLEEVSK.S	663.97	667.95	670.01	664.18	649.275	861.197	602.366	632.981	730.537	296.383	593.166	590.624	0.757267	-0.367074	2.77755	-0.821815	2.09247	-0.770956	S			1	0.460107	16.3179	10.2146	34.5808
PDXDC1__H3BND4__736;739;740	H3BND4	PDXDC1__736;739;740	Pyridoxal-dependent decarboxylase domain-containing protein 1	1	736;739;740	R.GSDALS#ETS#S#VSHIEDLEK.V	36.721	41.2625	40.244	31.1379	35.6974	33.3215	34.6728	30.8862	27.5634	26.0047	34.2634	23.908	1.46747	-0.239304	1.55828	-0.344366	1.52081	-0.490082	S	S	S	3	6.04691	6.83053	11.4599	19.5117
RAB8A__P61006_2__72	P61006-2	RAB8A__72	Isoform 2 of Ras-related protein Rab-8A	1	72	R.FRT#ITTAYYR.G	54.4783	58.1881	56.05	44.8297	51.2697	51.8244	42.3177	43.928	44.0686	34.9943	40.5141	46.5107	1.30466	-0.189747	3.34098	-0.372605	1.95027	-0.467494	T			1	3.31101	7.88549	2.23957	14.1613
SASH1__O94885__743	O94885	SASH1__743	SAM and SH3 domain-containing protein 1	2	743	R.KAS#LLSAK.S	342.344	328.509	284.34	273.941	285.846	248.8	210.935	204.183	216.907	212.264	206.35	214.632	1.11454	-0.240388	2.41809	-0.595809	2.43084	-0.593026	S			1	9.51481	7.01687	3.02151	2.02081
SCRIB__A0A0G2JNZ2__1378	A0A0G2JNZ2	SCRIB__1378	Protein scribble homolog	2	1378	K.RVS#LVGADDLR.K	118.523	127.504	113.07	100.594	108.307	80.0942	90.5282	104.153	88.648	75.1964	95.7927	66.962	1.16745	-0.313327	1.76218	-0.341893	1.8732	-0.593708	S			1	6.08888	15.1366	8.95946	18.723
SCRIB__A0A0G2JNZ2__1508	A0A0G2JNZ2	SCRIB__1508	Protein scribble homolog	1	1508	R.MKS#LEQDALR.A	325.158	383.756	307.81	235.267	311.707	264.891	235.99	264.932	245.229	170.805	230.003	209.203	1.00151	-0.324616	1.67348	-0.446389	2.03431	-0.737021	S			1	11.7424	14.2417	5.94372	14.7693
STK10__O94804__13	O94804	STK10__13	Serine/threonine-protein kinase 10	1	13	R.ILRLS#TFEK.R	156.009	131.371	133.78	111.284	124.436	119.457	81.0459	82.0406	96.7765	36.2077	91.3792	64.5665	1.18457	-0.245828	2.344	-0.696614	1.89788	-1.13211	S			1	9.67526	5.6084	10.1696	43.074
SVIL__O95425_3__878	O95425-3	SVIL__878	Isoform SV3 of Supervillin	2	878	R.TKPPLDHNAS#ATDYK.F	127.533	128.203	122.1	118.928	106.659	91.6216	88.9824	99.743	86.1052	93.515	94.9759	110.685	1.16897	-0.252332	2.77183	-0.459219	1.96585	-0.336766	S			1	2.65756	12.9344	7.84702	9.54586
TMPO__P42167__208	P42167	TMPO__208	Lamina-associated polypeptide 2, isoforms beta/gamma	1	208	R.AKT#PVTLK.Q	567.245	453.03	501.73	447.624	394.76	351.797	396.608	303.793	345.091	331.012	307.288	252.646	1.19015	-0.34995	1.69166	-0.54179	2.1875	-0.772562	T			1	11.2969	12.0581	13.3433	13.5316
WDR20__A0A088AWN2__496	A0A088AWN2	WDR20__496	WD repeat-containing protein 20	1	496	K.FATLS#LHDR.K	109.128	104.272	85.61	92.951	82.5485	64.5252	73.1197	80.0201	64.922	76.0125	67.4707	76.8909	0.831076	-0.317009	1.48909	-0.455455	1.55312	-0.440237	S			1	12.4571	17.9759	10.3984	7.08401
YBX1__H0Y449__152	H0Y449	YBX1__152	Nuclease-sensitive element-binding protein 1 (Fragment)	2	152	R.S#VGDGETVEFDVVEGEK.G	369.224	368.792	293.35	343.259	213.473	278.287	246.976	220.799	209.448	231.699	219.164	255.971	0.655836	-0.304675	1.89236	-0.606853	1.77162	-0.545113	S			1	12.706	23.3145	8.52564	7.94227
MAP1A__E9PGC8__2665	E9PGC8	MAP1A__2665	Microtubule-associated protein 1A	1	2665	R.SSRPDTLLSPEQPVCPAGGSGGPPSSAS#PEVEAGPQGCATEPR.P	42.076	44.7466	43.66	60.5033	64.5248	75.5093	62.7867	52.851	42.5259	33.8561	25.1643	35.8541	2.16531	0.620014	0.714658	0.27756	1.61183	-0.459765	S			1	3.08781	11.6202	19.2162	17.9715
MAP1B__P46821__1208	P46821	MAP1B__1208	Microtubule-associated protein 1B	3	1208	K.DYNASASTIS#PPSSMEEDKFSR.S	230.144	240.445	270.89	286.211	309.4	343.497	281.876	280.173	267.136	165.619	197.742	207.378	1.47874	0.340884	1.04943	0.161287	1.49837	-0.377574	S			1	8.57197	9.20518	2.91751	11.4933
CTNND1__O60716__352	O60716	CTNND1__352	Catenin delta-1	1	352	R.GSLAS#LDS#LRK.G	158.887	179.418	155.09	129.842	130.873	131.169	143.635	129.363	143.165	116.569	146.865	127.297	1.95619	-0.33232	1.35374	-0.245595	1.37147	-0.336568	S	S		2	7.95811	0.5332	5.84444	11.7945
PTPN12__Q05209__332	Q05209	PTPN12__332	Tyrosine-protein phosphatase non-receptor type 12	2	332	K.IADGVNEINTENM*VSSIEPEKQDS#PPPKPPR.T	70.1873	72.1438	65.94	72.4979	78.8511	64.7425	60.5873	61.1997	65.0922	59.9703	61.838	68.5515	1.37463	-0.499548	0.968036	-0.348045	2.79782	-0.422558	S			1	4.56846	9.80963	3.92244	7.11214
SPIRE1__Q08AE8__678	Q08AE8	SPIRE1__678	Protein spire homolog 1	2	678	K.S#MDKSDEELQFPK.E	375.816	351.453	323.87	285.436	308.607	242.727	307.19	289.404	248.985	245.4	242.877	301.183	1.36557	-0.329049	1.39853	-0.313943	1.64265	-0.413013	S			1	7.41756	11.9815	10.5822	12.5245
ABCF1__Q8NE71__105;109	Q8NE71	ABCF1__105;109	ATP-binding cassette sub-family F member 1	1	105;109	K.LS#VPTS#DEEDEVPAPKPR.G	22.2335	24.3753	25.6287	27.0356	26.2561	22.9447	23.9834	16.3264	21.9947	15.0925	19.2746	20.723	0.34557	0.0777297	0.592107	-0.213412	1.36402	-0.390956	S	S		2	7.13007	8.54762	19.1309	15.9219
ABI2__Q9NYB9__368	Q9NYB9	ABI2__368	Abl interactor 2	2	368	R.HTPPTIGGS#LPYR.R	160.15	148.864	135.95	113.129	142.933	132.723	128.24	114.42	118.651	99.9684	122.627	117.738	0.770277	-0.194717	1.58137	-0.300448	1.62525	-0.38674	S			1	8.16406	11.6874	5.87927	10.5108
ADD3__Q9UEY8__681	Q9UEY8	ADD3__681	Gamma-adducin	5	681	K.IEEVLS#PEGS#PSKS#PSK.K	1015.25	975.468	1036.11	892.813	985.35	961.913	901.713	962.979	1057.69	671.742	770.829	905.901	0.878902	-0.0918768	0.288655	-0.0506612	1.49237	-0.366084	S	S	S	3	3.05358	5.08189	8.06709	15.0147
AHNAK__Q09666__5099	Q09666	AHNAK__5099	Neuroblast differentiation-associated protein AHNAK	5	5099	K.MYFPDVEFDIKS#PK.F	146.228	158.747	166.28	172.695	221.794	239.316	196.359	242.296	200.479	196.146	244.901	187.24	0.157554	0.0210179	0.806425	-0.225362	1.66939	-0.736519	S			1	6.44799	16.3467	11.9299	14.8215
AHNAK__Q09666__572	Q09666	AHNAK__572	Neuroblast differentiation-associated protein AHNAK	1	572	R.ISMS#EVDLNVAAPK.V	25.3933	27.2532	24.38	26.3027	27.2415	21.6424	28.1876	25.7024	27.6094	25.4377	29.3584	28.3654	1.01682	-0.219543	1.97755	-0.186075	2.03114	-0.362437	S			1	5.67556	11.9647	4.78698	7.3532
AHNAK__Q09666__886	Q09666	AHNAK__886	Neuroblast differentiation-associated protein AHNAK	2	886	K.FS#MPGFK.A	314.318	383.612	333.22	335.871	376.448	322.724	390.933	415.29	357.773	375.413	335.756	358.115	0.485044	-0.202785	0.229618	-0.0900413	1.41087	-0.556213	S			1	10.4212	8.11705	7.44088	5.57816
AKAP12__Q02952__1457	Q02952	AKAP12__1457	A-kinase anchor protein 12	1	1457	K.S#SEKNEDFAAHPGEDAVPTGPDCQAK.S	26.153	29.1455	23.67	29.0848	28.6113	25.2277	26.6626	24.164	26.471	25.8135	19.9705	23.4065	1.75495	-0.224237	1.22444	-0.187997	2.4785	-0.575621	S			1	10.4156	7.61022	5.39691	12.7325
AKT1S1__Q96B36_3__232	Q96B36-3	AKT1S1__232	Isoform 3 of Proline-rich AKT1 substrate 1	1	232	R.SSDEENGPPSS#PDLDR.I	33.0872	34.6887	29.08	37.8693	37.2009	32.5614	41.55	32.6665	29.9501	41.2974	46.7564	47.0928	0.116429	0.0102871	2.43657	-0.16043	2.12078	-0.582256	S			1	8.94848	8.05798	17.4731	7.22157
ARHGAP5__Q13017__1218	Q13017	ARHGAP5__1218	Rho GTPase-activating protein 5	4	1218	K.GGIDNPAITS#DQELDDKK.M	197.207	200.47	190.38	184.037	189.815	189.436	174.323	171.599	163.837	157.201	147.487	143.293	1.10613	-0.0620829	2.42002	-0.20614	3.10905	-0.39252	S			1	2.62675	1.72139	3.20215	4.77738
ATP2B4__P23634__1162;1168	P23634	ATP2B4__1162;1168	Plasma membrane calcium-transporting ATPase 4	1	1162;1168	K.S#IHSFM*T#HPEFAIEEELPR.T	55.4574	48.6759	50.8496	43.0536	53.75	46.1867	44.1099	44.988	40.4597	47.0032	47.8977	42.1746	0.688271	-0.227426	1.31619	-0.286799	1.95233	-0.435523	S	T		2	6.70289	11.5371	5.56064	6.73796
ATRX__P46100__849;850	P46100	ATRX__849;850	Transcriptional regulator ATRX	1	849;850	K.DFDS#S#EDEKHSK.K	95.5835	85.8065	90.557	85.803	94.2591	96.7059	86.8329	85.306	79.4182	62.5493	52.7165	82.314	1.51556	-0.147569	1.61365	-0.187122	2.83856	-0.409086	S	S		2	5.3935	6.20103	4.66926	22.8878
BAIAP2__I3L4C2__487	I3L4C2	BAIAP2__487	Brain-specific angiogenesis inhibitor 1-associated protein 2	1	487	K.SSS#TGNLLDKDDLAIPPPDYGAASR.A	80.61	86.4697	85.7	78.6124	79.6956	73.043	75.205	73.815	73.7634	60.2817	64.5324	65.9433	1.21527	-0.127796	2.2061	-0.182239	2.92968	-0.406141	S			1	3.7791	4.62869	1.1013	4.63487
BCLAF1__Q9NYF8__531	Q9NYF8	BCLAF1__531	Bcl-2-associated transcription factor 1	7	531	K.STFREES#PLR.I	1284.51	1322.24	1235.92	1322.43	1049.92	1179.64	1105.41	1055.83	1109.29	822.243	1080.58	1079.37	0.514698	-0.113482	2.48536	-0.232584	1.48518	-0.365734	S			1	3.37846	11.5126	2.73423	14.9692
CAMSAP2__Q08AD1__862	Q08AD1	CAMSAP2__862	Calmodulin-regulated spectrin-associated protein 2	1	862	K.WLKS#PTTPIDPEK.Q	111.386	112.088	111.37	109.919	98.2961	101.009	101.525	117.928	104.32	79.2445	81.0648	77.7641	1.14143	-0.114836	0.294853	-0.0485055	5.28808	-0.49208	S			1	0.367216	5.89916	8.13081	2.08331
CASP2__P42575__157	P42575	CASP2__157	Caspase-2	1	157	K.LRLS#TDTVEHSLDNK.D	12.8518	10.3151	9.42	10.5272	14.316	10.4301	8.85985	8.91277	9.59679	7.7097	7.53467	6.03352	0.211608	0.114282	0.758112	-0.251726	1.50643	-0.614935	S			1	16.3882	18.8474	4.50556	12.9907
CCDC9B__Q6ZUT6__392	Q6ZUT6	CCDC9B__392	Coiled-coil domain-containing protein 9B	1	392	R.LGSAPAASPALAS#PEGPK.G	16.8753	11.7343	11.77	11.0775	11.1129	12.2662	12.7399	7.5897	14.8101	16.9764	11.8506	8.61931	0.514118	-0.0991009	0.970043	-0.211479	1.53022	-0.431831	S			1	21.9759	5.88836	31.7426	33.7616
CTNND1__O60716__349;352	O60716	CTNND1__349;352	Catenin delta-1	2	349;352	R.GSLAS#LDS#LRK.G	443.811	378.197	437.067	394.449	385.33	392.704	360.53	353.646	366.443	318.92	347.626	322.707	0.616667	-0.102798	1.31621	-0.220506	1.77862	-0.347952	S	S		2	8.59987	1.23841	1.77816	4.7295
CTTN__Q14247_2__381	Q14247-2	CTTN__381	Isoform 2 of Src substrate cortactin	8	381	R.LPSS#PVYEDAASFK.A	429.866	433.788	433.72	422.901	494.035	465.822	412.979	490.982	480.744	414.627	548.909	476.245	0.734193	-0.104473	2.11912	-0.234775	1.38128	-0.456017	S			1	0.519103	7.77127	9.18384	14.0056
CUL4A__Q13619__10	Q13619	CUL4A__10	Cullin-4A	2	10	R.KGS#FSALVGR.T	799.882	830.018	712.38	690.687	731.69	620.85	659.291	675.76	675.563	525.72	566.612	447.297	0.975782	-0.197065	1.43972	-0.220277	2.23988	-0.605331	S			1	7.82647	8.22842	1.41031	11.8145
DLG5__Q8TDM6__1232	Q8TDM6	DLG5__1232	Disks large homolog 5	2	1232	R.LS#LDLSHR.T	63.8737	65.4796	60.32	62.0421	49.1686	59.1472	50.4721	51.0151	52.4632	51.6915	45.33	46.9025	0.701355	-0.154948	2.72264	-0.301051	2.47202	-0.39821	S			1	4.17619	11.8933	2.00567	6.90683
DOP1B__Q9Y3R5__681	Q9Y3R5	DOP1B__681	Protein dopey-2	1	681	R.KNS#WEPKPITVPQFK.Q	203.596	169.607	192.44	208.964	182.904	201.952	201.453	171.107	196.777	142.791	150.608	157.453	0.301173	0.0701358	0.0301403	0.00938983	1.61269	-0.327237	S			1	9.18878	6.81268	8.60928	4.882
EHBP1__Q8NDI1__428	Q8NDI1	EHBP1__428	EH domain-binding protein 1	3	428	K.DLSTS#PKPSPIPSPVLGR.K	257.186	295.846	276.39	268.693	330.112	273.05	298.714	372.808	303.81	301.323	360.469	335.425	0.524785	-0.0885731	1.36281	-0.277481	2.70226	-0.472067	S			1	6.99173	11.7927	12.7298	8.93151
EHBP1__Q8NDI1__436	Q8NDI1	EHBP1__436	EH domain-binding protein 1	1	436	K.DLST#SPKPSPIPS#PVLGR.K	95.6447	94.44	85.96	100.462	96.2671	98.7488	94.5224	112.963	98.798	114.819	111.874	101.07	0.131225	-0.0240229	1.50945	-0.320115	1.85997	-0.378651	T	S		2	5.73623	2.14127	9.45438	6.626
EIF4ENIF1__Q9NRA8_3__78	Q9NRA8-3	EIF4ENIF1__78	Isoform 3 of Eukaryotic translation initiation factor 4E transporter	1	78	R.SS#PVESLKK.E	186.859	176.662	178.29	167.365	170.638	188.469	154.747	157.527	190.255	111.78	130.918	143.092	0.282993	-0.0414345	0.480846	-0.108585	2.24222	-0.489977	S			1	3.03325	6.47225	11.7886	12.2744
EPN1__Q9Y6I3_1__506	Q9Y6I3-1	EPN1__506	Isoform 2 of Epsin-1	1	506	R.TALPTSGSS#AGELELLAGEVPAR.S	12.7983	16.0537	14.09	10.1603	13.3066	13.3092	12.4598	18.6461	15.9592	9.63176	11.8141	11.0932	0.658618	-0.223618	0.271903	0.132269	1.41236	-0.400218	S			1	11.4518	14.8243	19.7726	10.2514
EXOC1__Q9NV70_2__448	Q9NV70-2	EXOC1__448	Isoform 2 of Exocyst complex component 1	3	448	K.FGLHGS#SGK.L	418.213	489.817	455.55	387.253	445.319	402.209	351.614	396.941	377.211	334.824	338.548	332.269	0.727275	-0.143143	1.49809	-0.276491	2.34287	-0.439283	S			1	7.87914	7.32493	6.05641	0.94202
FAM129A__Q9BZQ8__582	Q9BZQ8	FAM129A__582	Protein Niban	1	582	K.HNLFEDNMALPSESVSS#LTDLKPPTGSNQASPAR.R	66.9021	61.767	65.54	59.7287	71.3944	61.646	58.1596	70.2458	60.3896	50.607	49.3655	48.1674	0.0416441	-0.0107361	0.169662	-0.0407902	3.09008	-0.390651	S			1	4.10928	9.73538	10.2199	2.47036
FARP1__A0A1B0GV68__583	A0A1B0GV68	FARP1__583	FERM, ARHGEF and pleckstrin domain-containing protein 1	1	583	R.HSS#LIDEMFK.G	86.1316	102.564	99.34	84.6353	99.7998	92.871	74.4373	102.666	77.3489	80.5009	73.5667	76.0514	0.207464	-0.0547705	0.472025	-0.178855	1.62787	-0.32387	S			1	9.06891	8.21292	18.305	4.58003
FYCO1__Q9BQS8_4__196	Q9BQS8-4	FYCO1__196	Isoform 4 of FYVE and coiled-coil domain-containing protein 1	2	196	R.TLTTGSSAYLWKPPS#R.S	49.8127	58.5583	57.12	44.5545	54.4419	56.8547	41.716	48.2254	62.8047	35.1876	46.5004	42.5368	0.278722	-0.0865849	0.247302	-0.115618	1.4887	-0.4138	S			1	8.50112	12.5459	21.209	13.8625
GIGYF2__I1E4Y6__26	I1E4Y6	GIGYF2__26	GRB10-interacting GYF protein 2	3	26	R.ALSSGGSITS#PPLSPALPK.Y	67.4799	56.3884	62.16	66.8012	53.2677	57.5501	52.8479	50.0408	58.4213	44.7871	40.5263	47.5069	0.212461	-0.066736	0.954595	-0.205687	2.0235	-0.486046	S			1	8.94594	11.683	7.93319	7.94733
GPR176__Q14439__367	Q14439	GPR176__367	G-protein coupled receptor 176	4	367	R.SGS#QLLEMFHIGQQQIFKPTEDEEESEAK.Y	211.632	208.153	193.04	191.935	201.35	179.777	177.29	189.24	171.125	164.019	166.897	152.774	0.716198	-0.0967805	1.48791	-0.188792	2.41616	-0.341391	S			1	4.83855	5.66197	5.13902	4.62865
GSK3B__A0A3B3ITW1__9	A0A3B3ITW1	GSK3B__9	Glycogen synthase kinase-3 beta	1	9	R.TTS#FAESCKPVQQPSAFGSMK.V	95.6661	104.621	101.55	98.5866	101.479	106.767	70.8373	91.7021	83.2006	69.8383	78.6751	68.8425	0.177866	0.0236773	1.32564	-0.296639	2.63521	-0.473712	S			1	4.52291	4.0559	12.8084	7.47028
HSPB6__O14558__16	O14558	HSPB6__16	Heat shock protein beta-6	13	16	R.RAS#APLPGLSAPGR.L	764.195	745.636	625.39	618.24	702.203	668.806	604.369	596.089	554.763	551.598	613.832	525.185	0.414998	-0.102162	1.28735	-0.282733	1.36228	-0.336838	S			1	10.5875	6.37525	4.54204	8.07646
JCAD__Q9P266__1340	Q9P266	JCAD__1340	Junctional protein associated with coronary artery disease	3	1340	K.EKS#MDQDFWCPDSYDPSR.V	79.7539	82.212	74.08	63.9478	69.3655	74.4229	77.5185	78.7791	62.826	63.4708	56.9977	62.0142	1.14791	-0.184315	0.425686	-0.107323	2.34337	-0.371307	S			1	5.30062	7.56524	12.1425	5.58262
KLC1__Q07866_4__521;524	Q07866-4	KLC1__521;524	Isoform J of Kinesin light chain 1	2	521;524	R.S#RES#LNVDVVK.Y	181.712	182.802	163.136	155.188	174.423	156.707	163.861	155.323	143.123	149.407	126.226	111.699	0.708401	-0.11768	1.16764	-0.190728	1.67467	-0.446009	S	S		2	6.28425	6.59683	6.76352	14.7305
LMO7__Q8WWI1_3__592	Q8WWI1-3	LMO7__592	Isoform 3 of LIM domain only protein 7	3	592	R.GISS#LPR.S	996.512	728.05	885.43	763.368	567.767	735.059	746.002	532.233	715.174	640.259	589.899	681.877	0.851071	-0.33707	0.937183	-0.388808	1.32341	-0.448936	S			1	15.5051	15.3485	17.3902	7.22656
MAP1A__E9PGC8__850;854	E9PGC8	MAP1A__850;854	Microtubule-associated protein 1A	6	850;854	R.GLDS#GAET#EEEK.D	2063.93	2148.8	2178.95	2228.06	2290.67	2376.59	2167.7	2177.52	2094.76	1839.13	1310.88	1649.17	1.4179	0.109423	0.137693	0.0108632	1.54568	-0.413406	S	T		2	2.7992	3.24431	2.10632	16.7261
MAP1B__P46821__704	P46821	MAP1B__704	Microtubule-associated protein 1B	1	704	K.KET#PPKEVK.K	311.643	263.101	270.95	291.877	269.274	299.886	314.608	267.383	295.139	235.285	200.717	239.639	0.10458	0.0259401	0.198091	0.0526548	1.36226	-0.323876	T			1	9.24338	5.5312	8.11733	9.46927
MAP1B__P46821__828;831	P46821	MAP1B__828;831	Microtubule-associated protein 1B	2	828;831	K.ELEAERS#LMS#SPEDLTK.D	137.755	143.218	142.439	156.405	153.784	182.515	144.883	151.941	163.262	78.7589	94.1648	126.471	1.16422	0.218654	1.02137	0.119837	1.36372	-0.500019	S	S		2	2.09375	9.67237	6.04581	24.3989
MTMR14__Q8NCE2__530	Q8NCE2	MTMR14__530	Myotubularin-related protein 14	1	530	R.MGSS#PLEVPKPR.S	170.423	156.413	177.32	155.605	142.48	149.106	125.532	139.056	146.708	130.507	120.335	138.144	1.23448	-0.172978	1.62226	-0.293695	2.05747	-0.374151	S			1	6.33937	4.40243	7.82114	6.89049
MVD__P53602__96	P53602	MVD__96	Diphosphomevalonate decarboxylase	1	96	R.NS#RDGDPLPSSLSCK.V	90.7544	101.31	92.85	106.505	106.103	109.331	105.426	99.9482	95.2977	66.4344	75.4199	76.2305	1.66159	0.176259	0.531114	0.0776621	2.10968	-0.385638	S			1	5.88421	1.63932	5.05849	7.47906
NAB2__Q15742__159;162;171	Q15742	NAB2__159;162;171	NGFI-A-binding protein 2	2	159;162;171	R.SFS#PKS#PLELGEKLS#PLPGGPGAGDPR.I	108.124	104.731	105.76	120.27	97.5374	115.827	91.2185	93.9206	98.9377	87.0192	81.4401	80.8615	0.28767	0.066452	2.01578	-0.165532	3.32828	-0.353811	S	S	S	3	1.63792	10.8339	4.1366	4.09165
NES__P48681__842	P48681	NES__842	Nestin	2	842	K.SAGQENLETLKS#PETQAPLWTPEEINQGAMNPLEK.E	47.3408	58.0235	55.5	44.1265	55.101	49.7601	42.8468	51.1177	52.4419	40.3954	41.7699	44.0144	0.365968	-0.110652	0.474435	-0.135866	1.56764	-0.350365	S			1	10.413	11.0504	10.6548	4.34351
NOP56__O00567__563	O00567	NOP56__563	Nucleolar protein 56	3	563	R.KFS#KEEPVSSGPEEAVGK.S	399.337	422.558	362.14	439.39	437.729	391.964	459.135	534.9	456.539	328.672	304.179	284.404	0.532083	0.100075	1.33469	0.292913	1.82339	-0.368318	S			1	7.72202	6.36238	9.2055	7.2529
NUFIP2__Q7Z417__629	Q7Z417	NUFIP2__629	Nuclear fragile X mental retardation-interacting protein 2	5	629	K.DYEIESQNPLAS#PTNTLLGSAK.E	331.664	298.109	344.02	316.284	318.247	311.598	300.623	288.439	315.694	250.597	263.323	220.498	0.265852	-0.0415772	0.658642	-0.106085	1.88736	-0.407012	S			1	7.31905	1.08317	4.52701	8.98361
NUFIP2__Q7Z417__637	Q7Z417	NUFIP2__637	Nuclear fragile X mental retardation-interacting protein 2	2	637	K.DYEIESQNPLASPTNTLLGS#AK.E	63.6811	58.908	71.2	57.3848	69.0256	68.154	51.6237	56.8715	57.3999	47.7615	46.5248	42.1339	0.0165592	0.0057603	1.08608	-0.224217	2.07059	-0.506431	S			1	9.59327	9.99747	5.77468	6.50372
NUP214__P35658_5__1957	P35658-5	NUP214__1957	Isoform 5 of Nuclear pore complex protein Nup214	1	1957	K.TGGFGAAPVFGS#PPTFGGSPGFGGVPAFGSAPAFTSPLGSTGGK.V	21.0059	22.1522	21.53	18.9448	16.0462	17.9919	20.1785	14.564	15.5655	15.9885	15.4107	17.3953	1.88564	-0.287972	1.27714	-0.362711	2.84399	-0.40678	S			1	2.66134	8.3651	17.8573	6.27585
PARVA__J3KNQ4__68	J3KNQ4	PARVA__68	Alpha-parvin	2	68	R.KKDDS#FLGK.L	552.017	668.453	536.96	529.936	539.537	488.746	473.857	501.495	435.569	434.911	375.831	417.689	0.680118	-0.17357	1.18725	-0.316831	1.75951	-0.51665	S			1	12.2849	5.19493	7.03923	7.42014
PDLIM2__Q96JY6_5__456	Q96JY6-5	PDLIM2__456	Isoform 5 of PDZ and LIM domain protein 2	1	456	R.SSRPS#MDSEGGSLLLDEDSEVFK.M	19.1225	16.4547	15.26	14.1144	17.1689	13.9285	12.3042	16.5435	16.7359	12.4021	13.6307	13.2088	0.532596	-0.16919	0.402616	-0.157373	1.49452	-0.373503	S			1	11.6697	12.0735	16.4858	4.77244
PHLDB1__Q86UU1__578;583	Q86UU1	PHLDB1__578;583	Pleckstrin homology-like domain family B member 1	2	578;583	R.KNS#ITEIS#DNEDDLLEYHR.R	197.066	182.28	191.001	198.899	206.166	204.15	192.711	174.953	167.95	152.597	151.018	139.889	1.26478	0.0951137	0.60887	-0.0906445	2.70698	-0.362893	S	S		2	3.90948	1.84736	7.14893	4.68493
PSMF1__Q92530__252	Q92530	PSMF1__252	Proteasome inhibitor PI31 subunit	6	252	R.FDPFGPIGTS#PPGPNPDHLPPPGYDDMYL.-	208.497	211.845	216.39	180.929	200.218	201.767	174.645	176.399	173.881	152.122	165.226	142.812	1.19069	-0.127402	3.99418	-0.278574	2.98636	-0.468549	S			1	1.86665	5.97496	0.737923	7.34135
RAB11FIP5__A0A1B0GTL5__913	A0A1B0GTL5	RAB11FIP5__913	Rab11 family-interacting protein 5	5	913	R.LFTPSRS#QEEEEEK.A	495.581	519.97	567.8	517.014	556.16	543.233	524.682	517.341	536.388	404.577	398.009	428.413	0.172827	0.0298091	0.0251475	-0.0045078	2.14895	-0.363152	S			1	6.96086	3.70182	1.82592	3.89896
RAVER1__E9PAU2__584	E9PAU2	RAVER1__584	Ribonucleoprotein PTB-binding 1	2	584	R.LLS#PLSSAR.L	504.173	482.751	492.9	471.685	494.982	439.366	412.927	415.311	419.376	358.898	457.177	338.425	0.643004	-0.0737954	3.55406	-0.246255	1.36298	-0.358158	S			1	2.17241	5.95922	0.784022	16.4959
RICTOR__Q6R327_3__1135	Q6R327-3	RICTOR__1135	Isoform 3 of Rapamycin-insensitive companion of mTOR	1	1135	R.TLT#EPSVDFNHSDDFTPISTVQK.T	76.5864	86.7576	77.32	66.3222	86.4313	67.8606	73.6177	70.3894	72.8909	58.1127	63.4839	67.2642	0.388854	-0.125495	1.08975	-0.150004	1.82666	-0.349698	T			1	7.07102	15.2198	2.34239	7.30499
RPLP0P6__Q8NHW5__304;307	Q8NHW5	RPLP0P6__304;307	60S acidic ribosomal protein P0-like	145	304;307	K.VEAKEES#EES#DEDMGFGLFD.-	7483.59	7573.1	7887.09	7526.63	8206.68	8350.77	7723.11	7575.81	7853.48	5714.71	5481.69	5964.32	0.603733	0.069976	0.180892	0.0130582	3.31556	-0.418994	S	S		2	2.77073	5.48278	1.80008	4.21944
RPS6KC1__Q96S38__282	Q96S38	RPS6KC1__282	Ribosomal protein S6 kinase delta-1	1	282	K.GVDLLLEGVQGESS#PTR.R	57.4639	51.9456	53.92	52.8499	56.615	50.3142	50.6796	48.7587	47.4626	47.9011	51.6576	54.0666	0.269911	-0.103986	1.24035	-0.248165	2.13339	-0.543545	S			1	5.13583	5.95259	3.30543	6.06775
SASH1__O94885__90	O94885	SASH1__90	SAM and SH3 domain-containing protein 1	1	90	R.RVS#QDLEVEKPDASPTSLQLR.S	182.59	179.562	178.15	173.459	170.947	178.224	150.545	165.179	158.911	135.242	152.327	133.006	1.10639	-0.047977	2.10507	-0.186949	2.51282	-0.361403	S			1	1.25943	2.12159	4.64055	7.53892
SCAF11__Q99590__796	Q99590	SCAF11__796	Protein SCAF11	2	796	R.FHS#PSTTWSPNK.D	420.278	444.072	432.6	415.39	426.358	466.756	409.919	451.68	465.487	430.154	449.264	448.506	0.243569	-0.0862507	1.25029	-0.128801	2.4722	-0.413895	S			1	2.75252	6.2021	6.54041	2.44466
SET__Q01105_2__24	Q01105-2	SET__24	Isoform 2 of Protein SET	1	24	K.ELNSNHDGADETS#EKEQQEAIEHIDEVQNEIDR.L	103.97	89.6578	88.49	94.5102	86.7197	101.487	90.9328	89.6405	96.0743	108.956	88.8067	87.514	0.0149913	-0.00865717	0.138841	0.0535333	1.96232	-0.322978	S			1	9.16648	7.83883	3.69069	12.6443
SOWAHC__Q53LP3__213	Q53LP3	SOWAHC__213	Ankyrin repeat domain-containing protein SOWAHC	4	213	R.DLVMGSS#PQLK.R	274.735	266.084	248.26	236.123	240.313	241.565	228.468	235.045	225.876	220.381	207.886	191.102	1.38754	-0.136186	1.801	-0.194852	2.09789	-0.349368	S			1	5.13248	1.19084	2.05689	7.11616
SPECC1L__Q69YQ0__54	Q69YQ0	SPECC1L__54	Cytospin-A	2	54	K.TKS#SDDLLAGMAGGVTVTNGVK.G	122.397	141.871	128.37	133.562	134.261	119.62	121.735	141.866	119.109	115.216	124.566	114.849	0.139425	-0.0615099	0.75368	-0.25912	1.32312	-0.472556	S			1	7.62261	6.39474	9.75951	4.65868
SRGAP1__Q7Z6B7__932	Q7Z6B7	SRGAP1__932	SLIT-ROBO Rho GTPase-activating protein 1	2	932	K.IDS#PPIR.R	394.147	338.196	382.58	413.138	305.548	360.435	348.232	261.865	344.208	335.533	264.091	285.926	0.12309	-0.0470875	0.747024	-0.224422	1.31826	-0.332298	S			1	7.94735	14.9563	15.3233	12.4023
SRSF11__Q05519__434	Q05519	SRSF11__434	Serine/arginine-rich splicing factor 11	8	434	R.DYDEEEQGYDS#EKEK.K	591.043	590.962	615.09	698.524	650.037	679.041	652.89	636.571	585.904	704.428	371.186	507.42	0.517484	0.099702	0.0766171	0.01435	1.4096	-0.354154	S			1	2.32156	3.60993	5.58766	31.7508
SSH1__Q8WYL5__583	Q8WYL5	SSH1__583	Protein phosphatase Slingshot homolog 1	7	583	R.SGS#LLQVEETEREEGLGAGR.W	490.894	464.919	481.8	440.154	465.732	444.994	372.871	396.357	385.649	305.177	380.989	342.914	1.24209	-0.0897739	3.11803	-0.315936	2.37804	-0.482319	S			1	2.75053	3.01748	3.05435	11.0504
STK10__O94804__185	O94804	STK10__185	Serine/threonine-protein kinase 10	1	185	K.NLKT#LQK.R	292.777	247.305	275.7	228.296	219.529	239.544	268.431	254.655	246.229	212.983	177.821	210.11	1.38045	-0.247099	0.452096	-0.0846086	1.83352	-0.441025	T			1	8.44703	4.37895	4.37055	9.74739
STK10__O94804__514	O94804	STK10__514	Serine/threonine-protein kinase 10	3	514	K.EM*GS#LSIK.D	588.636	526.737	522.11	473.631	465.918	479.37	466.688	453.074	517.482	379.203	377.563	398.335	1.54105	-0.206687	1.08003	-0.188174	2.69589	-0.50346	S			1	6.80527	1.42721	7.0855	2.99936
STXBP5__Q5T5C0__782;785	Q5T5C0	STXBP5__782;785	Syntaxin-binding protein 5	1	782;785	R.SSS#VTS#IDKESR.E	224.178	229.107	233.714	214.963	248.362	220.177	174.993	204.524	200.036	136.899	137.476	135.681	0.0368111	-0.00736356	1.69415	-0.24537	5.2947	-0.744486	S	S		2	2.08247	7.88637	8.23743	0.670189
SVIL__O95425_3__221	O95425-3	SVIL__221	Isoform SV3 of Supervillin	3	221	R.QAHDLS#PAAESSSTFSFSGR.D	330.808	360.544	342.64	347.02	403.896	382.718	386.804	381.341	346.58	249.384	227.442	280.889	0.822295	0.132729	0.815491	0.108464	2.18195	-0.448498	S			1	4.34365	7.607	5.87173	10.6368
SYNE1__Q8NF91__8305	Q8NF91	SYNE1__8305	Nesprin-1	2	8305	R.ALPS#EDEEGQDDKDFYLR.G	148.571	157.061	160.31	147.238	149.288	143.967	119.255	129.989	127.248	122.303	134.966	113.014	1.04119	-0.0810312	2.48125	-0.30753	1.9293	-0.331525	S			1	3.90245	1.8275	4.44382	8.92763
SYNRG__Q9UMZ2__1100	Q9UMZ2	SYNRG__1100	Synergin gamma	2	1100	R.SNT#LNEKPALPVIR.D	270.669	282.456	281.26	250.563	263.991	265.184	238.116	260.152	249.527	194.933	187.745	204.535	1.41387	-0.0977234	1.75932	-0.158068	3.74895	-0.506829	T			1	2.33262	3.1237	4.42114	4.30367
TAB2__Q9NYJ8__524	Q9NYJ8	TAB2__524	TGF-beta-activated kinase 1 and MAP3K7-binding protein 2	2	524	R.KLS#MGSDDAAYTQALLVHQK.A	172.167	182.144	170.69	165.632	152.45	165.642	145.887	148.933	158.868	110.32	144.354	121.308	1.13916	-0.118134	1.9551	-0.21062	2.019	-0.481658	S			1	3.56021	4.72211	4.48906	13.8591
TAOK1__Q7L7X3__9	Q7L7X3	TAOK1__9	Serine/threonine-protein kinase TAO1	6	9	R.AGS#LKDPEIAELFFKEDPEK.L	347.191	408.314	393.24	368.696	436.215	418.235	374.116	403.188	379.403	327.49	264.884	321.534	0.381835	0.0905368	0.044323	0.00996437	1.34902	-0.329938	S			1	8.31589	8.57635	4.01626	11.343
TEX2__Q8IWB9__748	Q8IWB9	TEX2__748	Testis-expressed protein 2	1	748	R.SSS#KGSVEEIMSQPK.Q	130.53	108.961	119.67	112.334	115.269	115.328	123.706	132.389	116.555	87.0294	84.2469	95.3945	0.357332	-0.0667098	0.227752	0.0531917	1.91876	-0.429571	S			1	9.00792	1.49761	6.38337	6.52725
TGOLN2__O43493__224	O43493	TGOLN2__224	Trans-Golgi network integral membrane protein 2	1	224	K.DGSNKS#GAEEQGPIDGPSK.S	13.7935	17.442	17.49	18.0379	16.0462	13.8959	11.4535	14.882	13.0653	10.2975	12.1555	10.3879	0.0498417	-0.0222444	0.922166	-0.306455	1.74769	-0.569184	S			1	13.0557	12.9522	13.0601	9.56938
TNKS1BP1__Q9C0C2__983	Q9C0C2	TNKS1BP1__983	182 kDa tankyrase-1-binding protein	2	983	R.SFGTRPLS#SGFSPEEAQQQDEEFEK.K	141.402	125.704	141.82	118.173	118.235	154.897	111.039	117.035	159.932	89.542	98.4384	117.032	0.166026	-0.0635411	0.160811	-0.0757591	1.63433	-0.422969	S			1	6.73931	16.2415	20.6183	13.7968
TNS1__A0A2R8Y4T1__510	A0A2R8Y4T1	TNS1__510	Tensin-1	1	510	R.DDGMEEVVGHTQGPLDGS#LYAK.V	52.6378	59.8644	51.81	52.8907	42.3402	43.0783	47.505	50.892	33.7377	47.4501	24.7986	32.0817	0.953394	-0.248542	0.854045	-0.31443	1.30993	-0.65528	S			1	8.08942	12.7753	20.6278	33.2513
TP53BP1__Q12888_2__270	Q12888-2	TP53BP1__270	Isoform 2 of TP53-binding protein 1	19	270	R.SEDMPFS#PK.A	846.774	908.456	878.33	822.312	915.068	846.009	803.767	845.124	786.363	786.325	624.512	674.478	0.194291	-0.0277494	1.24564	-0.112942	1.63521	-0.336749	S			1	3.51357	5.59629	3.71828	11.9198
VASP__P50552__239	P50552	VASP__239	Vasodilator-stimulated phosphoprotein	1	239	R.KVS#KQEEASGGPTAPK.A	141.348	191.184	132.75	135.406	175.293	122.694	113.954	159.712	110.565	43.6704	113.057	68.2045	0.16591	-0.102426	0.487052	-0.276131	1.37116	-1.04862	S			1	20.3417	18.9974	21.4316	46.9282
WASHC2C__A0A096LPC5__663	A0A096LPC5	WASHC2C__663	WASH complex subunit 2C	2	663	K.KTS#LFEEDKEDDLFAIAK.D	83.5634	89.956	82.7	90.1893	110.913	84.8095	77.2488	100.01	67.4861	65.6183	60.6797	59.2941	0.525816	0.158188	0.143274	-0.0661029	2.85371	-0.465244	S			1	4.64088	14.4619	20.4569	5.37355
WASHC2C__A0A096LPC5__802	A0A096LPC5	WASHC2C__802	WASH complex subunit 2C	5	802	K.TVLS#LFDEEEDKMEDQNIIQAPQK.E	210.273	224.988	230.39	236.357	230.992	228.603	196.068	203.404	207.874	164.91	168.396	164.517	0.717806	0.0642223	1.31408	-0.132246	3.09525	-0.419131	S			1	4.69238	1.71179	2.94416	1.28678
WDR20__A0A088AWN2__522	A0A088AWN2	WDR20__522	WD repeat-containing protein 20	1	522	K.S#SDKLNLVTK.T	91.5998	88.8145	93.7	78.6634	87.0802	88.5578	92.2504	96.4302	82.6899	60.0669	68.0193	76.1186	0.909092	-0.108238	0.0746	-0.0145136	2.06616	-0.424761	S			1	2.68218	6.29649	7.78667	11.791
CANX__P27824_2__90	P27824-2	CANX__90	Isoform 2 of Calnexin	1	90	K.PDTTAPPSS#PK.V	23.863	23.808	24.54	33.0592	27.3548	37.483	39.361	32.5742	34.0356	30.1086	24.3719	35.5854	1.36029	0.439047	2.25091	0.553377	0.851885	0.318763	S			1	1.69369	15.56	10.1123	18.6773
LIMK1__E9PC47__340	E9PC47	LIMK1__340	LIM domain kinase 1	1	340	R.SPGAGSLGS#PASQR.K	35.7517	29.7522	36.99	42.9444	60.6317	47.7284	47.0485	43.2921	46.686	43.5738	43.9279	35.2608	1.32769	0.561916	1.97918	0.418916	0.871604	0.26033	S			1	11.3307	18.1402	4.5365	11.9863
PARD3__F5GZI3__566	F5GZI3	PARD3__566	Partitioning defective 3 homolog	1	566	K.S#MDLVADETK.L	4.23756	11.0144	8.47	5.65594	12.6475	7.17067	8.95322	11.8358	11.5225	13.0571	7.82728	11.1379	1.54222	0.328961	1.4831	0.336462	0.214468	-0.0895011	S			1	43.2925	43.3161	14.6846	24.785
AHNAK__Q09666__4430	Q09666	AHNAK__4430	Neuroblast differentiation-associated protein AHNAK	11	4430	K.GPS#LDIDT#PDVNIEGPEGK.L	154.65	164.218	191.18	196.123	230.662	236.458	263.119	271.773	287.446	289.092	360.725	286.116	0.322893	0.179965	1.53499	0.453791	0.47463	0.25193	S	T		2	11.1417	9.86403	4.49862	13.5403
AHNAK__Q09666__4520	Q09666	AHNAK__4520	Neuroblast differentiation-associated protein AHNAK	2	4520	K.SPQIS#MSDIDLNLK.G	106.421	122.557	111.75	99.5751	96.2053	101.313	118.757	105.897	111.672	103.576	132.686	121.409	1.45448	0.225878	1.42285	0.328107	0.424981	0.439929	S			1	7.23896	2.62226	5.74563	12.3107
AHNAK__Q09666__4766	Q09666	AHNAK__4766	Neuroblast differentiation-associated protein AHNAK	4	4766	K.VDINT#PDVDVHGPDWHLK.M	244.751	282.559	325.33	352.289	396.552	448.199	516.953	512.51	534.931	492.218	514.516	434.76	1.1367	0.474578	2.92774	0.886785	1.15183	0.570857	T			1	14.1847	12.0304	2.27663	8.56387
ARHGEF17__Q96PE2__914	Q96PE2	ARHGEF17__914	Rho guanine nucleotide exchange factor 17	1	914	K.LADILS#PR.L	19.5506	19.324	23.85	20.9219	19.9806	27.5853	33.0844	26.7178	36.504	30.5489	24.2134	24.3132	0.274284	0.126815	1.59313	0.618597	0.998224	0.334198	S			1	12.1971	18.1596	15.471	13.7692
CDC42BPB__Q9Y5S2__1643	Q9Y5S2	CDC42BPB__1643	Serine/threonine-protein kinase MRCK beta	1	1643	R.NKPYISWPS#SGGSEPSVTVPLR.S	33.3868	33.5985	34.62	38.9597	40.1156	42.2526	40.6889	45.4356	44.3772	34.6722	36.3322	46.7905	2.49899	0.255935	2.53226	0.361093	0.638599	0.213301	S			1	1.94696	4.13087	5.72824	16.7324
CIC__I3L2J0__1630	I3L2J0	CIC__1630	Protein capicua homolog	1	1630	R.VPGGS#PLGVSLVYSDK.K	9.66292	13.5237	9.76	15.1742	11.6382	10.4953	14.4829	15.1897	15.7251	12.4021	15.6058	8.73125	0.313138	0.179338	1.45858	0.462485	0.207399	0.157185	S			1	20.0466	19.6155	4.11763	28.0893
CKAP5__Q14008_3__1868	Q14008-3	CKAP5__1868	Isoform 3 of Cytoskeleton-associated protein 5	1	1868	K.KYS#DADIEPFLK.N	87.2338	88.4545	80.17	108.421	101.963	83.4514	181.451	134.112	131.429	128.176	84.2103	71.6634	0.732769	0.19966	1.74608	0.804904	0.210148	0.1508	S			1	5.24415	13.2324	18.8845	31.3429
CLIC1__O00299__156	O00299	CLIC1__156	Chloride intracellular channel protein 1	1	156	K.VLDNYLTSPLPEEVDETS#AEDEGVSQR.K	19.3044	17.802	16.72	19.169	19.3214	20.3821	22.8447	22.5537	24.375	22.3775	22.0432	22.6565	0.93528	0.12928	2.31976	0.374364	2.33953	0.317506	S			1	7.23386	3.36714	4.20672	1.3733
CTTNBP2NL__Q9P2B4__563	Q9P2B4	CTTNBP2NL__563	CTTNBP2 N-terminal-like protein	1	563	K.VSSPLSPLS#PGIK.S	39.3472	42.7412	40.64	40.5903	39.6521	32.1594	35.6573	42.9946	35.8018	30.871	40.1362	31.4661	1.01066	0.17895	2.25685	0.339233	0.723964	0.555937	S			1	4.18717	12.3325	10.9961	15.1825
DPYSL2__A0A1C7CYX9__619;623	A0A1C7CYX9	DPYSL2__619;623	Dihydropyrimidinase-related protein 2	1	619;623	K.TVT#PASS#AK.T	34.1572	29.7024	35.5721	36.9464	29.5312	33.9974	46.0866	45.7982	43.4745	57.3937	33.2316	48.8388	0.0425097	0.0150586	2.44618	0.445016	0.850181	0.488115	T	S		2	9.24212	11.1473	3.1741	26.3538
DPYSL3__Q14195_2__632	Q14195-2	DPYSL3__632	Isoform LCRMP-4 of Dihydropyrimidinase-related protein 3	1	632	K.GGTPAGS#AR.G	63.6383	70.2103	71.69	69.8381	65.8946	67.0458	87.0424	95.9687	98.2767	79.8351	101.011	118.006	0.12281	-0.0195051	2.40429	0.452637	1.2888	0.540023	S			1	6.25552	3.0001	6.32789	19.1971
FOXK1__P85037__436;441	P85037	FOXK1__436;441	Forkhead box protein K1	1	436;441	R.SGGLQT#PECLS#R.E	119.138	119.715	105.676	128.846	127.087	161.22	155.423	144.719	147.918	177.916	127.164	126.351	0.943176	0.275956	2.4602	0.379069	0.753755	0.324505	T	S		2	6.91726	13.8212	3.67907	20.5403
GAPVD1__Q14C86_6__569	Q14C86-6	GAPVD1__569	Isoform 6 of GTPase-activating protein and VPS9 domain-containing protein 1	1	569	R.FSLCS#DNLEGISEGPSNR.S	9.01017	10.1711	11.49	9.0495	10.3096	13.3635	14.9082	14.8204	11.9907	10.5659	12.3261	11.2611	0.176859	0.093399	1.43183	0.443828	0.588656	0.155131	S			1	12.136	20.3374	11.9346	7.78747
HSPB1__P04792__174	P04792	HSPB1__174	Heat shock protein beta-1	1	174	K.LAT#QSNEITIPVTFESR.A	10.4013	12.557	11.53	8.89664	15.2017	12.7334	14.1197	13.5999	16.555	10.3404	15.045	15.0782	0.15034	0.0948408	1.38001	0.360374	0.516426	0.230517	T			1	9.37945	25.8787	10.6897	20.2092
MAP4K5__Q9Y4K4__335	Q9Y4K4	MAP4K5__335	Mitogen-activated protein kinase kinase kinase kinase 5	4	335	R.TAS#EINFDK.L	226.11	231.611	224.53	222.334	225.564	235.231	224.1	242.153	238.324	237.658	224.333	229.934	0.519618	0.17751	1.52139	0.381487	0.0280788	0.0149604	S			1	1.63439	2.94694	4.05002	2.90092
NSUN2__Q08J23__743	Q08J23	NSUN2__743	tRNA (cytosine(34)-C(5))-methyltransferase	1	743	R.AGEPNS#PDAEEANS#PDVTAGCDPAGVHPPR.-	4.80471	8.69016	6.79	7.35782	9.6504	8.39837	11.3705	11.5897	10.1288	7.28019	14.2403	9.06706	0.584606	0.324799	1.61408	0.705945	0.655989	0.59254	S	S		2	28.734	13.5546	7.14297	35.4531
PABPN1__Q86U42__95	Q86U42	PABPN1__95	Polyadenylate-binding protein 2	1	95	R.APPGAPGPGPGSGAPGS#QEEEEEPGLVEGDPGDGAIEDPELEAIK.A	5.51097	5.37864	7.78	15.2557	7.94073	8.51789	11.0074	12.6256	12.9908	7.46273	11.0704	12.2909	0.813459	0.764444	2.42389	0.972087	1.1577	0.723362	S			1	21.6905	38.4712	8.64688	24.434
PAK2__Q13177__58	Q13177	PAK2__58	Serine/threonine-protein kinase PAK 2	3	58	K.IISIFS#GTEK.G	124.013	143.125	149.68	147.625	168.764	166.979	175.786	178.532	194.755	163.836	233.733	175.353	1.01562	0.213702	1.97877	0.397582	1.06485	0.458921	S			1	9.59826	7.2759	5.60115	19.6234
PDIA6__Q15084_2__480	Q15084-2	PDIA6__480	Isoform 2 of Protein disulfide-isomerase A6	32	480	R.DGELPVEDDIDLS#DVELDDLGKDEL.-	1441.1	1593.8	1643.39	1767.14	1988.14	1806.79	2027.61	2210.68	1932.43	1942.02	1769.04	1639.37	1.49402	0.24964	2.08981	0.399458	0.984059	0.193673	S			1	6.76093	6.35519	6.87512	8.51367
PHLDB1__Q86UU1__470	Q86UU1	PHLDB1__470	Pleckstrin homology-like domain family B member 1	2	470	R.ALS#PLPTR.T	221.306	279.587	280.33	272.81	360.855	367.453	307.844	371.629	367.944	315.099	448.923	365.168	0.946422	0.357807	1.44869	0.423031	1.24727	0.531482	S			1	13.0047	15.8345	10.2567	17.9637
PHLDB1__Q86UU1__543	Q86UU1	PHLDB1__543	Pleckstrin homology-like domain family B member 1	1	543	R.LSPAYS#LGSLTGASPCQSPCVQR.K	14.061	11.8886	13.4	16.9372	11.1644	21.3925	17.0039	18.2255	20.5767	12.8853	20.3729	21.358	0.485587	0.33091	1.9524	0.504076	0.859937	0.47298	S			1	8.49021	31.0835	9.76204	25.4517
PSIP1__O75475__141	O75475	PSIP1__141	PC4 and SFRS1-interacting protein	3	141	K.AVDITT#PK.A	128.636	119.605	111.99	145.536	130.44	145.423	170.205	134.389	162.22	152.379	138.428	117.883	1.37035	0.226265	1.3952	0.373924	0.658026	0.182086	T			1	6.93958	6.18175	12.0831	12.7379
RAI14__Q9P0K7_2__296	Q9P0K7-2	RAI14__296	Isoform 2 of Ankycorbin	2	296	R.S#ITSTPLSGK.E	107.501	111.923	105.35	84.9919	78.9747	83.1472	78.6909	79.1073	79.647	93.3862	98.0361	109.443	0.485229	0.239317	1.66945	0.326537	1.19965	0.429953	S			1	3.09563	3.74251	0.605696	8.23813
RILPL1__Q5EBL4__361	Q5EBL4	RILPL1__361	RILP-like protein 1	2	361	R.LFSFFS#R.D	69.7057	92.5271	75.02	74.1794	96.3804	93.3599	97.8734	113.322	99.9577	88.4146	137.307	115.152	0.381655	0.153674	1.36599	0.391202	1.03136	0.522809	S			1	15.0993	13.687	8.08237	21.5462
RPS6KC1__Q96S38__872	Q96S38	RPS6KC1__872	Ribosomal protein S6 kinase delta-1	1	872	K.GES#GLVLEGDKEIHQIFEDLDKK.L	23.9593	23.304	25.41	20.1983	20.0423	27.3789	21.8591	17.7845	21.5449	19.1669	16.2642	14.4289	1.57691	0.310793	1.86352	0.464489	1.15194	0.44817	S			1	4.44891	18.5958	11.1159	14.3738
SASH1__O94885__101	O94885	SASH1__101	SAM and SH3 domain-containing protein 1	1	101	R.VSQDLEVEKPDAS#PTSLQLR.S	35.7945	33.218	34.49	38.4502	35.5427	36.603	47.837	40.7177	43.3877	52.9049	36.8443	48.1786	0.98152	0.0956317	1.89739	0.350242	1.11889	0.414246	S			1	3.73411	3.99121	8.17742	17.9523
SEPT11__Q9NVA2_2__27	Q9NVA2-2	SEPT11__27	Isoform 2 of Septin-11	1	27	R.NLS#LSGHVGFDSLPDQLVNK.S	13.0872	12.3822	9.82	12.3921	12.8947	11.9294	14.2546	14.6666	16.172	12.9282	14.1306	15.3357	0.246342	0.076694	1.32871	0.353674	0.912483	0.26464	S			1	14.6163	3.89168	6.71483	8.5179
SNX7__Q9UNH6_3__77	Q9UNH6-3	SNX7__77	Isoform 3 of Sorting nexin-7	1	77	K.DASLMDMNSFSPMMPTS#PLSMINQIK.F	11.2146	8.56675	8.75	9.95649	8.36299	5.85605	12.9474	12.3179	12.129	12.3377	15.8131	6.7947	0.422005	-0.238998	1.53353	0.390272	0.316962	0.292558	S			1	15.5477	25.6513	3.43795	39.0481
SPAG9__O60271__217	O60271	SPAG9__217	C-Jun-amino-terminal kinase-interacting protein 4	5	217	K.ERPIS#LGIFPLPAGDGLLT#PDAQK.G	139.583	156.197	165.79	162.167	171.369	173.02	193.9	188.655	212.832	169.238	207.106	187.173	0.831042	0.134175	1.86522	0.367281	1.19651	0.287911	S	T		2	8.61808	3.46314	6.40803	10.0847
SRRM2__Q9UQ35__1913;1916	Q9UQ35	SRRM2__1913;1916	Serine/arginine repetitive matrix protein 2	1	1913;1916	R.S#RAS#PVSR.R	61.1569	55.4442	59.5953	67.4948	75.721	75.2717	68.0418	74.8294	85.9173	65.9911	61.8153	83.7847	1.94889	0.310366	1.48202	0.37683	0.783202	0.264094	S	S		2	5.02719	6.35068	11.8321	16.5418
STIM1__G0XQ39__681	G0XQ39	STIM1__681	STIM1L	3	681	K.LPDS#PALAK.K	161.701	151.939	154.09	163.655	170.514	168.598	191.151	189.702	210.981	150.769	185.319	148.207	1.50177	0.104214	2.28295	0.339512	0.169145	0.0502081	S			1	3.28999	2.11173	6.02661	12.8392
TBC1D4__O60343__588	O60343	TBC1D4__588	TBC1 domain family member 4	1	588	R.LGS#VDS#FER.S	69.7699	67.1868	72.62	81.3232	79.8913	111.656	98.2987	77.9175	89.8609	92.1191	50.2799	63.0553	0.942009	0.380738	1.4321	0.344366	0.0373389	-0.028661	S	S		2	3.89027	19.724	11.5463	31.3085
VCL__P18206__275	P18206	VCL__275	Vinculin	3	275	R.ALASIDS#K.L	37.4425	35.1309	38.94	46.7965	38.1999	42.4482	46.9448	49.9484	50.2076	51.4553	40.9896	41.8092	0.912224	0.192654	2.83247	0.399589	1.00514	0.267749	S			1	5.16262	10.1182	3.69873	13.0056
WDFY3__Q8IZQ1__1944	Q8IZQ1	WDFY3__1944	WD repeat and FYVE domain-containing protein 3	1	1944	R.SQSEY#CNVGTK.T	17.6137	19.7046	16.72	17.3245	26.6854	16.8511	22.0044	25.8358	21.8003	18.7911	21.8115	24.3467	0.274737	0.171535	1.5182	0.365943	0.927127	0.265334	Y			1	8.50382	27.3388	9.79285	12.8471
ZBTB21__Q9ULJ3__431;435	Q9ULJ3	ZBTB21__431;435	Zinc finger and BTB domain-containing protein 21	1	431;435	R.IKT#EPSS#PLSDPSDIIR.V	145.634	156.3	160.082	192.508	158.181	192.383	203.743	191.797	211.023	220.13	141.762	177.372	1.03905	0.233201	2.61338	0.392713	0.485757	0.223048	T	S		2	4.86528	10.9283	4.801	21.8289
AHNAK__Q09666__3412	Q09666	AHNAK__3412	Neuroblast differentiation-associated protein AHNAK	13	3412	K.MPFLSISS#PK.V	424.43	451.6	535.21	551.265	618.336	706.583	757.756	739.309	787.895	748.839	706.004	636.519	1.64247	-0.329977	2.52702	-0.356038	0.217131	-0.061627	S			1	12.2735	12.4559	3.22013	8.13124
AHNAK__Q09666__5780	Q09666	AHNAK__5780	Neuroblast differentiation-associated protein AHNAK	1	5780	R.HRS#NS#FSDER.E	43.2959	46.4229	49.9	62.3682	44.2559	55.5075	49.3932	44.01	44.9198	40.6531	42.2819	44.6525	1.47796	-0.436095	1.47154	-0.404715	0.569137	-0.28189	S	S		2	7.09848	16.9204	6.24942	4.72883
ARFGAP2__Q8N6H7__432	Q8N6H7	ARFGAP2__432	ADP-ribosylation factor GTPase-activating protein 2	2	432	K.AIS#SDMFFGR.E	305.607	266.474	245.75	210.625	211.413	183.656	196.214	204.604	162.337	190.477	253.204	228.065	1.63319	-0.433215	1.75428	-0.538273	0.897557	-0.283889	S			1	11.1503	7.82716	11.9208	14.0985
CARMIL1__Q5VZK9__1068	Q5VZK9	CARMIL1__1068	F-actin-uncapping protein LRRC16A	2	1068	R.KSS#GFLNLIK.S	52.0278	64.6466	51.26	35.7088	45.4918	38.6456	38.2405	37.7331	32.3014	31.5797	46.0371	42.716	1.42902	-0.486714	1.86248	-0.633197	1.21039	-0.480869	S			1	13.4283	12.5661	9.12197	18.8791
CCNY__Q8ND76__326	Q8ND76	CCNY__326	Cyclin-Y	5	326	R.SAS#ADNLTLPR.W	437.218	454.439	447.03	479.45	448.636	435.922	457.455	445.423	455.316	533.032	404.336	439.26	1.35568	-0.333726	1.4318	-0.382604	1.16439	-0.308786	S			1	1.93588	4.92281	1.41777	14.5034
CEP170B__J3KQR7__225	J3KQR7	CEP170B__225	Centrosomal protein of 170 kDa protein B	2	225	R.EPS#YFEIPTK.E	251.215	227.477	259.26	250.268	247.81	302.102	287.696	263.424	280.158	291.143	282.221	301.441	1.38635	-0.549256	1.41412	-0.553401	0.463846	-0.253105	S			1	6.71783	11.4952	4.48333	3.29835
CPSF6__Q16630_2__258	Q16630-2	CPSF6__258	Isoform 2 of Cleavage and polyadenylation specificity factor subunit 6	3	258	R.IPWHMGHS#IEEIPIFGLK.A	119.369	110.74	107.85	95.2847	87.3583	68.1322	87.0009	85.9072	79.0618	77.6554	95.2197	99.3907	1.52904	-0.430454	2.59512	-0.423597	1.36313	-0.311833	S			1	5.31968	16.7033	5.12297	12.7099
DBNL__Q9UJU6_3__278	Q9UJU6-3	DBNL__278	Isoform 3 of Drebrin-like protein	10	278	R.AM*S#TTSISSPQPGK.L	838.341	998.124	721.42	566.705	605.679	484.281	528.116	649.689	473.052	553.209	828.851	675.911	1.5725	-0.626671	1.46617	-0.631737	0.668366	-0.31373	S			1	16.2913	11.224	16.4244	20.1311
DNMBP__Q6XZF7__996	Q6XZF7	DNMBP__996	Dynamin-binding protein	1	996	K.LNIHS#IIK.K	38.8443	33.4031	32.04	27.1485	26.984	25.1843	20.7491	22.7691	27.5775	36.3902	26.0787	47.8875	1.73113	-0.394867	1.72354	-0.552732	0.110375	0.0816061	S			1	10.3562	4.12153	14.8018	29.6578
EIF4G1__Q04637_9__1084	Q04637-9	EIF4G1__1084	Isoform 9 of Eukaryotic translation initiation factor 4 gamma 1	4	1084	K.ITKPGS#IDSNNQLFAPGGR.L	499.957	470.277	393.17	317.731	309.204	203.202	313.446	305.506	218.439	273.501	425.941	380.19	1.66268	-0.715792	1.78584	-0.70324	0.79037	-0.336674	S			1	12.1287	23.0582	18.8837	21.7362
LMO7__Q8WWI1_3__1066	Q8WWI1-3	LMO7__1066	Isoform 3 of LIM domain only protein 7	4	1066	R.RPVDS#YDIPK.T	310.466	281.788	289.31	253.508	212.741	213.708	255.618	226.922	205.267	236.101	258.922	277.844	1.86896	-0.374619	1.72512	-0.35806	1.15052	-0.189843	S			1	5.06008	10.2637	11.0165	8.11325
NAV1__Q8NEY1__474	Q8NEY1	NAV1__474	Neuron navigator 1	1	474	R.SLAESGLSWFS#ESEEK.A	18.962	17.9151	17.64	13.9309	14.4911	12.5161	11.9203	13.8051	10.3522	13.4007	14.2769	22.7348	2.50245	-0.413266	2.33253	-0.595606	0.172423	-0.112931	S			1	3.8385	7.45893	14.3761	30.6757
PHLDB1__Q86UU1__678	Q86UU1	PHLDB1__678	Pleckstrin homology-like domain family B member 1	2	678	R.LWES#MER.S	465.062	425.602	371.12	336.584	322.933	261.795	303.123	300.614	257.145	301.226	368.175	388.171	1.47618	-0.453703	1.89911	-0.551577	0.834063	-0.254709	S			1	11.2152	12.969	9.00872	12.9173
RAI14__Q9P0K7_2__284	Q9P0K7-2	RAI14__284	Isoform 2 of Ankycorbin	4	284	R.KAPPPPIS#PTQLSDVSSPR.S	376.961	388.054	383.46	381.21	381.186	369.887	374.106	350.778	386.032	345.541	430.415	392.313	3.22431	-0.394263	3.92675	-0.451844	0.706703	-0.110322	S			1	1.45598	1.73024	4.84241	10.9164
ABL2__P42684__655	P42684	ABL2__655	Tyrosine-protein kinase ABL2	1	655	K.GGFFSS#FMK.K	16.6185	13.2255	16.6	11.3934	7.32277	17.3726	11.7025	11.1281	11.7353	17.771	16.6787	18.3356	0.479057	-0.363944	1.58723	-0.426141	0.794828	0.184643	S			1	12.6193	42.0215	2.96363	4.78741
ADAM10__O14672__719	O14672	ADAM10__719	Disintegrin and metalloproteinase domain-containing protein 10	1	719	K.LPPPKPLPGT#LK.R	62.7501	58.908	57.91	57.2116	54.411	47.6632	43.6457	47.4254	49.782	60.0347	64.9957	58.074	0.992313	-0.172914	2.2928	-0.35034	0.176551	0.0281352	T			1	4.2695	9.24428	6.59317	5.84515
AGAP3__Q96P47_4__574	Q96P47-4	AGAP3__574	Isoform 4 of Arf-GAP with GTPase, ANK repeat and PH domain-containing protein 3	1	574	K.LDPPPS#PHSNR.K	399.315	391.767	398.87	368.237	328.783	312.619	305.769	297.496	319.173	277.259	366.59	384.589	1.64266	-0.237063	3.71622	-0.36738	0.742348	-0.210448	S			1	1.06777	8.50108	3.55779	16.7671
AHNAK__Q09666__559	Q09666	AHNAK__559	Neuroblast differentiation-associated protein AHNAK	5	559	R.LGS#PSGK.T	1251.88	1220.96	1293.79	1278.42	1232.54	1309.92	1251.15	1162.43	1202.34	1297.14	987.31	1097.54	1.14597	-0.251463	1.90962	-0.414968	0.89662	-0.246966	S			1	2.91123	3.05502	3.68628	13.931
ARFGAP3__Q9NP61__455	Q9NP61	ARFGAP3__455	ADP-ribosylation factor GTPase-activating protein 3	2	455	R.LSASSS#ISSADLFEEPR.K	43.0284	43.1114	38.25	33.7318	41.8665	30.421	34.5991	30.9024	32.0886	36.6372	65.0079	48.8278	0.747589	-0.230541	1.99907	-0.350062	0.446467	0.274635	S			1	6.71215	16.666	5.8022	28.3746
CEP170__Q5SW79__446	Q5SW79	CEP170__446	Centrosomal protein of 170 kDa	7	446	K.QKS#EEPSVSIPFLQTALLR.S	179.005	176.518	182.3	172.144	161.925	160.156	155.11	172.614	154.953	150.651	173.346	166.812	1.01902	-0.288861	1.66946	-0.552263	1.0902	-0.505998	S			1	1.61778	3.92835	6.30973	7.14117
CEP170B__J3KQR7__1546	J3KQR7	CEP170B__1546	Centrosomal protein of 170 kDa protein B	1	1546	R.VAAQS#PPS#PASAEALLPALPLR.N	43.2424	49.2203	43.77	49.2525	47.6032	47.9131	50.4825	53.1792	48.6543	45.5602	46.1224	50.9435	0.903521	-0.308329	2.13179	-0.413078	0.404804	0.122049	S	S		2	7.28801	1.81654	4.48342	6.22417
CSRP1__P21291__81	P21291	CSRP1__81	Cysteine and glycine-rich protein 1	3	81	K.GYGYGQGAGTLS#TDKGESLGIK.H	420.032	435.938	397.78	350.546	371.587	314.325	313.311	372.511	283.691	304.447	432.195	355.261	1.64753	-0.274588	1.5405	-0.370918	0.626654	-0.199404	S			1	4.58622	8.38361	13.9937	17.6712
DBNL__Q9UJU6_3__292	Q9UJU6-3	DBNL__292	Isoform 3 of Drebrin-like protein	1	292	K.LRS#PFLQK.Q	173.654	194.876	179.2	147.503	173.615	159.124	113.715	162.143	133.089	123.495	256.74	156.2	1.07127	-0.189706	1.39687	-0.421551	0.0312575	-0.0300635	S			1	6.02826	8.17223	17.8809	38.8346
EIF3A__Q14152__1336	Q14152	EIF3A__1336	Eukaryotic translation initiation factor 3 subunit A	1	1336	R.VPPPALS#R.D	149.93	140.266	152.08	127.855	139.936	137.981	110.478	107.702	110.182	88.683	137.002	103.7	1.09672	-0.124281	3.27662	-0.42966	1.20053	-0.425174	S			1	4.26827	4.79445	1.393	22.5231
ERBIN__Q96RT1_8__1293	Q96RT1-8	ERBIN__1293	Isoform 8 of Erbin	1	1293	R.HPS#REQLIDYLMLK.V	41.7228	43.06	40.45	38.4196	33.2975	25.0647	31.6631	34.2255	30.7161	27.3812	32.5039	38.5854	1.12563	-0.371805	2.74811	-0.374448	1.25923	-0.346848	S			1	3.12651	20.8847	5.63816	17.0881
GBF1__Q92538_2__1317	Q92538-2	GBF1__1317	Isoform 2 of Golgi-specific brefeldin A-resistance guanine nucleotide exchange factor 1	1	1317	R.GY#TSDSEVYTDHGRPGK.I	16.4045	14.3362	14.93	13.2176	15.0163	10.5278	9.9803	12.3487	13.0972	14.9147	23.0185	16.6789	0.73177	-0.236636	1.41632	-0.366455	0.515564	0.257954	Y			1	6.99535	17.4832	13.7786	23.411
ITPR3__Q14573__934	Q14573	ITPR3__934	Inositol 1,4,5-trisphosphate receptor type 3	1	934	R.KQS#VFSAPSLSAGASAAEPLDR.S	157.014	149.378	142.74	141.001	150.544	130.843	123.166	115.846	114.8	127.575	142.708	142.263	0.563354	-0.0885722	2.53775	-0.34416	0.879229	-0.122586	S			1	4.77122	6.9975	3.86538	6.26213
LMO7__Q8WWI1_3__417	Q8WWI1-3	LMO7__417	Isoform 3 of LIM domain only protein 7	4	417	R.KS#YTSDLQK.K	632.071	638.3	568.24	514.446	590.353	496.884	438.884	489.413	484.042	407.003	576.585	462.129	1.01889	-0.199027	2.17441	-0.380529	1.12532	-0.34683	S			1	6.32699	9.30467	5.895	17.9503
LYST__Q99698__2105	Q99698	LYST__2105	Lysosomal-trafficking regulator	1	2105	R.S#LPAFPTSSLLTQSQK.L	14.489	16.5884	16.35	13.8494	15.1605	17.4812	10.582	12.5435	13.3525	16.7724	12.9723	15.3021	0.0886101	-0.0287675	1.58548	-0.378694	0.242805	-0.0743002	S			1	7.27086	11.8677	11.7164	12.7611
NAV1__Q8NEY1__528	Q8NEY1	NAV1__528	Neuron navigator 1	1	528	K.KPISLGHPGS#LK.K	80.8989	85.4207	73.38	65.5375	66.9864	60.0815	58.7821	63.5997	61.0279	68.5283	83.6739	74.294	1.73216	-0.315579	2.11544	-0.386157	0.31986	-0.0817411	S			1	7.61228	5.67128	3.94298	10.1251
NCKIPSD__Q9NZQ3_2__180	Q9NZQ3-2	NCKIPSD__180	Isoform 2 of NCK-interacting protein with SH3 domain	1	180	R.AAPT#TPPPPVK.R	18.9513	15.6834	16.35	13.5029	15.6652	17.6225	12.1693	13.7948	14.1186	14.6141	19.5072	17.4625	0.378126	-0.123849	1.44899	-0.347086	0.0391144	0.0168527	T			1	10.1605	13.2118	7.81794	14.2926
NDRG1__Q92597__364	Q92597	NDRG1__364	Protein NDRG1	2	364	R.S#HTSEGAHLDITPNSGAAGNSAGPK.S	31.6747	29.9065	29.71	21.2072	26.6957	27.6614	25.2724	22.2153	24.6623	25.5129	36.5395	28.7236	1.17114	-0.272771	2.32342	-0.339478	0.0171056	-0.00816565	S			1	3.55586	13.8208	6.72732	18.7428
NKTR__P30414__613	P30414	NKTR__613	NK-tumor recognition protein	2	613	R.ATMAQNENVVVQPVVAENIPVIPLSDS#PPPSR.W	36.0086	41.6922	42.35	32.8044	32.4427	37.3201	29.2147	30.9742	30.4076	35.6386	38.9535	38.0369	1.07327	-0.227076	2.03846	-0.406118	0.479024	-0.0920665	S			1	8.71353	7.94865	2.97406	4.55951
PDLIM5__Q96HC4__111	Q96HC4	PDLIM5__111	PDZ and LIM domain protein 5	3	111	K.EVVKPVPITS#PAVSK.V	513.547	372.854	458.44	435.864	341.286	411.455	340.191	281.27	333.877	365.728	347.119	344.817	0.450253	-0.178166	1.34919	-0.493352	1.0854	-0.346555	S			1	15.8148	12.3925	10.1586	3.25226
PDLIM7__Q9NR12__111	Q9NR12	PDLIM7__111	PDZ and LIM domain protein 7	3	111	R.YTFAPSVS#LNK.T	97.0038	97.4944	82.36	75.4023	72.2699	80.2463	71.8125	73.0458	73.5612	76.9467	87.5509	78.6484	1.38855	-0.280629	1.7567	-0.342045	0.878757	-0.187324	S			1	9.31853	5.28966	1.23418	7.02671
PPP1R9B__D3DTX6__192;205	D3DTX6	PPP1R9B__192;205	Neurabin-2	1	192;205	R.FNGS#TEALDKLDADAVS#PTVSQLSAVFEK.A	20.8172	15.1975	18.2552	14.0294	16.5274	17.7197	11.6828	13.109	12.2322	14.7945	13.3325	13.6327	0.438259	-0.168831	1.57566	-0.551695	1.16411	-0.378041	S	S		2	15.5528	11.703	5.82868	5.54727
SEPT7__E7EPK1__228	E7EPK1	SEPT7__228	Septin-7	1	228	K.IYEFPET#DDEEENK.L	16.9395	15.92	19	15.2456	13.183	18.1548	12.3561	13.5179	13.3632	14.5604	19.3	17.0147	0.443568	-0.154792	1.90124	-0.40239	0.0699277	-0.0276489	T			1	9.07677	16.0865	4.82349	13.9772
SH3RF1__Q7Z6J0__727	Q7Z6J0	SH3RF1__727	E3 ubiquitin-protein ligase SH3RF1	1	727	K.LLSGAS#TK.R	30.5725	28.4153	22.77	26.1702	21.7932	31.4858	18.0206	15.6307	19.0021	27.9611	16.2398	16.1192	0.0741797	-0.0413242	1.73037	-0.634831	0.715529	-0.438718	S			1	14.7843	18.3281	9.8799	33.8313
SIPA1L1__O43166__1549	O43166	SIPA1L1__1549	Signal-induced proliferation-associated 1-like protein 1	4	1549	K.LIDLES#PTPESQK.S	266.346	306.922	259.81	238.935	290.49	239.772	241.083	299.793	232.845	221.294	314.798	285.691	0.64582	-0.222851	1.46039	-0.33922	0.469727	-0.22918	S			1	9.19131	11.516	14.1553	17.4677
SNRNP70__P08621__410	P08621	SNRNP70__410	U1 small nuclear ribonucleoprotein 70 kDa	1	410	R.GGGGGQDNGLEGLGNDS#R.D	63.0498	66.5594	66.67	59.209	68.0678	68.7515	45.0981	50.7484	53.9101	66.9391	74.603	55.824	0.00834618	-0.00184546	2.26302	-0.390287	0.0216631	0.00796695	S			1	3.147	8.14624	8.94291	14.3523
SNX29__Q8TEQ0__810	Q8TEQ0	SNX29__810	Sorting nexin-29	1	810	R.NVEPQS#GDL.-	148.518	130.63	147.84	148.338	159.968	156.484	138.998	139.179	142.75	159.96	126.297	153.961	0.888628	-0.237732	1.74411	-0.404385	1.26929	-0.343812	S			1	7.12257	3.85233	1.50793	12.2365
SNX9__Q9Y5X1__199	Q9Y5X1	SNX9__199	Sorting nexin-9	1	199	R.ASSS#SMKIPLNK.F	112.092	103.685	97.76	84.8696	88.7693	103.486	78.0684	81.3944	86.1584	68.2706	94.7077	104.226	0.797736	-0.178103	2.04435	-0.352203	0.599453	-0.230693	S			1	6.89078	10.6283	4.96646	20.916
TLN1__Q9Y490__446	Q9Y490	TLN1__446	Talin-1	1	446	K.VEHGS#VALPAIMR.S	24.2055	22.8824	21.39	17.8238	22.0198	20.1539	18.3422	18.3076	16.6401	21.25	17.2639	24.9624	0.902666	-0.190733	2.16272	-0.361775	0.283952	-0.109419	S			1	6.17095	10.5117	5.47677	18.1961
ATP2B1__P20020_1__17	P20020-1	ATP2B1__17	Isoform D of Plasma membrane calcium-transporting ATPase 1	1	17	K.NS#LKEANHDGDFGITLAELR.A	16.6827	15.1898	21.13	29.0236	30.3828	26.4554	18.8609	28.2665	24.8325	12.9175	16.6665	14.8095	2.17352	0.695957	0.899647	0.441133	0.617878	-0.255711	S			1	17.4905	6.96863	19.8424	12.6676
CAMSAP2__Q08AD1__599	Q08AD1	CAMSAP2__599	Calmodulin-regulated spectrin-associated protein 2	1	599	K.LNQSS#PDNVTDTK.G	21.1771	18.7893	16.1	24.0097	22.3494	23.8044	21.0188	17.8871	18.768	22.6781	17.4956	20.9102	1.40642	0.323586	0.111701	0.0407831	0.325233	0.123656	S			1	13.5913	3.87028	8.40082	12.9389
CEP55__Q53EZ4__425;428	Q53EZ4	CEP55__425;428	Centrosomal protein of 55 kDa	1	425;428	K.VAAS#PKS#PTAALNESLVECPK.C	16.1601	17.4289	18.3049	20.1563	22.7394	24.478	18.8042	20.8996	15.2033	19.3081	18.2151	12.4773	1.67436	0.37662	0.220443	0.0814287	0.102813	-0.0536203	S	S		2	6.23439	9.68273	15.742	22.0147
CLIP2__Q9UDT6__17	Q9UDT6	CLIP2__17	CAP-Gly domain-containing linker protein 2	1	17	K.HS#SPM*GR.T	6.79508	9.33807	10.07	12.1271	12.2252	12.603	9.84543	10.9846	11.3629	9.47069	6.55931	9.0111	1.6326	0.496043	0.849118	0.297004	0.1039	-0.0654424	S			1	19.6797	2.03964	7.36089	18.7513
DGCR2__F6SYP7__381	F6SYP7	DGCR2__381	Integral membrane protein DGCR2/IDD	1	381	R.IES#LIGANLHHFNLGR.R	7.65115	6.80815	7.18	11.3628	8.99125	9.16976	11.1837	6.58458	9.384	7.61306	6.58369	14.0819	1.51685	0.448227	0.605501	0.327422	0.396482	0.386061	S			1	5.85703	13.4202	25.6069	43.1209
EGFR__P00533__1064	P00533	EGFR__1064	Epidermal growth factor receptor	1	1064	R.NGLQSCPIKEDS#FLQR.Y	12.916	14.7784	11.32	20.4123	16.5612	20.632	17.2425	11.1692	15.1931	15.5697	7.68098	12.2797	1.69624	0.562199	0.304645	0.16048	0.176532	-0.134953	S			1	13.3098	11.9233	21.257	33.4566
MAP1A__E9PGC8__1234;1251	E9PGC8	MAP1A__1234;1251	Microtubule-associated protein 1A	1	1234;1251	K.M*AS#PPPSGPPSATHTPFHQS#PVEEK.S	34.5621	36.5176	40.0875	47.2755	45.94	46.8738	45.3739	47.6176	44.6669	35.2961	48.8482	44.5861	2.35418	0.333616	2.05786	0.308362	0.608315	0.211622	S	S		2	7.56077	1.46741	3.35747	16.1495
MED8__Q96G25_2__82	Q96G25-2	MED8__82	Isoform 2 of Mediator of RNA polymerase II transcription subunit 8	1	82	R.NQVIIPLVLS#PDRDEDLMR.Q	11.771	11.2612	10.02	13.7271	18.0649	15.5256	12.1071	15.0871	11.48	11.4357	12.5456	13.0857	1.60096	0.51763	0.695183	0.226623	0.875659	0.165387	S			1	8.17436	13.8177	14.9497	6.80846
NUP153__P49790_3__209	P49790-3	NUP153__209	Isoform 3 of Nuclear pore complex protein Nup153	1	209	K.NTSLPPLWS#PEAER.S	13.4938	16.0434	15.05	22.6645	17.313	19.4369	19.1929	16.8922	16.0337	18.1575	17.1298	12.8058	1.34118	0.414183	0.980552	0.225173	0.258441	0.109201	S			1	8.64648	13.606	9.40285	17.7156
RPS6KA6__Q9UK32__389	Q9UK32	RPS6KA6__389	Ribosomal protein S6 kinase alpha-6	1	389	K.GFS#FVATSIAEEYK.I	76.886	80.2889	73.92	78.7245	77.883	76.5741	82.5813	74.9842	76.2424	79.9425	101.157	91.7005	1.3383	0.436598	0.429595	0.395454	0.496814	0.308399	S			1	4.13717	1.3942	5.22464	11.6878
SART1__O43290__486	O43290	SART1__486	U4/U6.U5 tri-snRNP-associated protein 1	1	486	R.VENM*DISDEEEGGAPPPGS#PQVLEEDEAELELQK.Q	7.69395	7.9497	8.78	9.97687	11.5764	9.39792	11.91	9.71277	7.72425	10.1042	7.52248	11.1715	1.3915	0.341714	0.584574	0.264933	0.573393	0.2377	S			1	6.97424	10.9368	21.4031	19.5446
SCYL1__Q96KG9__754	Q96KG9	SCYL1__754	N-terminal kinase-like protein	2	754	R.PSTQPRPDS#WGEDNWEGLETDSR.Q	20.6528	22.255	23.15	25.1613	27.9625	32.6265	24.8885	18.8922	24.0771	20.6165	21.2019	26.7982	1.33715	0.376413	0.107499	0.0387861	0.151449	0.054829	S			1	5.74591	13.1936	14.3821	14.9203
SDC4__P31431__197	P31431	SDC4__197	Syndecan-4	1	197	K.APTNEFY#A.-	9.51311	7.82629	10.56	14.308	12.4106	13.5048	11.1319	11.682	11.8204	11.7364	9.08306	12.6379	1.87907	0.5278	1.2784	0.311968	0.626267	0.262089	Y			1	14.8313	7.10338	3.1548	16.57
SRSF2__Q01130__206;208;220	Q01130	SRSF2__206;208;220	Serine/arginine-rich splicing factor 2	1	206;208;220	R.S#KS#PPKSPEEEGAVS#S.-	144.419	145.369	144.986	194.813	181.543	176.564	197.802	161.019	168.546	290.246	104.427	147.468	2.71	0.346804	1.28936	0.27854	0.252907	0.3184	S	S	S	3	0.329722	5.11816	11.0541	53.8244
ACACA__Q13085_4__115	Q13085-4	ACACA__115	Isoform 4 of Acetyl-CoA carboxylase 1	1	115	R.SS#MSGLHLVK.Q	81.1129	71.6604	78.75	55.8256	50.5899	53.9213	72.8707	60.8715	66.9009	58.22	85.5393	64.3538	2.73998	-0.530052	1.08026	-0.206526	0.373795	-0.15379	S			1	6.37422	4.95842	8.97065	20.6629
AGFG1__P52594_4__167	P52594-4	AGFG1__167	Isoform 4 of Arf-GAP domain and FG repeat-containing protein 1	1	167	K.SLLGDS#APTLHLNK.G	75.8052	78.16	84.28	60.4727	62.7019	63.5365	73.763	70.9124	70.2204	98.0678	96.3292	86.5961	2.51293	-0.351641	1.32552	-0.14881	1.50695	0.238087	S			1	5.50847	2.54497	2.62126	6.60095
AHNAK__Q09666__1068	Q09666	AHNAK__1068	Neuroblast differentiation-associated protein AHNAK	7	1068	K.MS#LPDVDLDLK.G	233.654	284.698	227.3	211.451	227.232	208.504	210.821	270.019	204.682	210.32	240.244	204.737	1.34513	-0.854791	1.14139	-0.714572	0.648413	-0.474659	S			1	12.6595	4.66827	15.7899	8.74111
AHNAK__Q09666__5031	Q09666	AHNAK__5031	Neuroblast differentiation-associated protein AHNAK	5	5031	K.IHM*S#GPK.I	1026.46	1057.65	877.48	724.388	641.88	616.015	570.579	549.351	555.933	519.374	411.261	526.606	1.32621	-0.331928	1.21997	-0.249721	0.830853	-0.219703	S			1	9.75379	8.56587	1.94518	13.3007
AHNAK__Q09666__5318	Q09666	AHNAK__5318	Neuroblast differentiation-associated protein AHNAK	1	5318	K.GDLDAS#VPSMK.V	32.6699	34.2876	36.08	30.4503	29.013	31.1272	39.2987	35.4972	36.1103	36.6587	39.2827	28.8243	1.49519	-0.407589	0.882486	-0.239624	0.513811	-0.297912	S			1	4.96656	3.57542	5.52078	15.5811
CNNM4__Q6P4Q7__764	Q6P4Q7	CNNM4__764	Metal transporter CNNM4	1	764	K.SELPVVDETTTLLNERNS#LLHK.A	17.0251	14.5522	18.41	12.5042	13.0389	12.7877	14.514	16.6358	17.5657	8.60093	16.9103	15.8394	1.56891	-0.383059	0.105761	-0.0371802	0.433514	-0.273652	S			1	11.7289	2.09351	9.63264	32.7935
FKBP3__Q00688__36	Q00688	FKBP3__36	Peptidyl-prolyl cis-trans isomerase FKBP3	1	36	K.FLQEHGSDS#FLAEHK.L	38.031	39.5531	43.6	28.4224	31.7629	32.8221	34.1633	30.1024	42.2174	30.1086	45.9761	39.8615	1.93826	-0.381784	0.552324	-0.186576	0.130698	-0.0637444	S			1	7.12542	7.40694	17.3723	20.7069
ITFG2__Q969R8__104	Q969R8	ITFG2__104	KICSTOR complex protein ITFG2	1	104	K.VLDAS#GHHETLIGEEQRPVFK.Q	134.061	124.758	159.74	105.853	106.103	106.745	126.175	141.486	165.497	137.497	331.294	222.647	1.47489	-0.393228	0.113905	0.049464	0.730329	0.724169	S			1	12.9865	0.433372	13.7275	42.1451
LMO7__Q8WWI1_3__961	Q8WWI1-3	LMO7__961	Isoform 3 of LIM domain only protein 7	1	961	R.EPS#LATWEATWSEGSK.S	11.0112	12.1765	9.84	7.154	8.17761	6.69262	10.2708	8.07175	12.6184	9.12708	11.4727	11.8096	1.98494	-0.584587	0.17722	-0.0932293	0.0665407	-0.0272685	S			1	10.6116	10.3526	22.0316	13.526
MVB12A__E9PQA6__202	E9PQA6	MVB12A__202	Multivesicular body subunit 12A	2	202	R.NDS#IYEASSLYGISAMDGVPFTLHPR.F	31.3965	27.3766	27.31	24.7129	17.3748	20.5776	22.8759	25.4358	25.1517	21.3574	27.3711	26.0034	1.44138	-0.458061	1.25336	-0.228706	0.76855	-0.204005	S			1	8.15611	17.612	5.73007	12.6544
NEK1__Q96PY6_3__703	Q96PY6-3	NEK1__703	Isoform 3 of Serine/threonine-protein kinase Nek1	1	703	R.SVIS#VTSALK.E	22.3756	21.2472	16.15	12.5552	13.7907	11.0493	15.3854	13.5589	17.6189	15.3442	24.3231	17.0819	1.64246	-0.676635	0.915343	-0.360296	0.108708	-0.0748882	S			1	16.6478	11.0139	13.101	25.1752
NLRP10__Q86W26__585	Q86W26	NLRP10__585	NACHT, LRR and PYD domains-containing protein 10	1	585	K.GIQMNNVS#FK.I	13.8684	20.2291	16.71	11.9437	10.7833	10.9407	13.6425	9.62046	8.85203	15.6342	12.6675	17.608	1.41851	-0.593673	1.23754	-0.661792	0.281726	-0.146241	S			1	18.8142	5.60885	24.0337	16.2503
PHF2__O75151__705	O75151	PHF2__705	Lysine-specific demethylase PHF2	1	705	K.RDLS#FLLDK.K	50.2194	57.7047	61.44	44.7176	45.945	43.7085	52.381	59.7433	58.7937	60.5394	61.9233	82.264	1.59197	-0.333906	0.0438791	0.0131758	0.691839	0.273571	S			1	10.121	2.50058	7.02917	17.8232
PRICKLE2__A0A1X7SBR1__519	A0A1X7SBR1	PRICKLE2__519	Prickle-like protein 2	1	519	R.SSSLAMTGHAGS#FIK.E	16.4259	12.8038	14.22	7.39858	10.8245	5.72567	12.2005	11.4769	13.4696	6.92584	16.4105	14.6752	1.62146	-0.859396	0.807032	-0.226107	0.229044	-0.192911	S			1	12.603	32.559	8.14644	39.8572
PRRC2A__P48634__1691	P48634	PRRC2A__1691	Protein PRRC2A	1	1691	K.RPGGSS#PLNAVPCEGPPGSEPPR.R	105.233	107.388	92.16	71.5298	89.2121	78.4102	68.6898	91.5687	97.0425	66.8639	61.2771	108.167	1.45004	-0.349842	0.732362	-0.244313	0.66621	-0.367104	S			1	8.11116	11.1812	17.5364	32.5149
RANBP2__P49792__19	P49792	RANBP2__19	E3 SUMO-protein ligase RanBP2	1	19	K.ADVERYIASVQGST#PSPR.Q	25.8427	33.8351	29.61	26.7103	25.8717	29.4432	22.6684	31.0357	30.9076	26.4256	32.7966	28.0743	1.51574	-0.322893	0.194404	-0.0834913	0.45907	0.379751	T			1	13.4342	6.83055	16.9989	11.3638
SCAF1__Q9H7N4__975	Q9H7N4	SCAF1__975	Splicing factor, arginine/serine-rich 19	2	975	K.VPS#TPPPK.A	174.703	174.184	155.83	178.717	138.916	166.675	161.231	145.076	155.698	160.594	171.542	160.644	1.3795	-0.418761	0.890082	-0.341011	0.766773	-0.63417	S			1	6.38948	12.6435	5.33097	3.83934
SERBP1__Q8NC51__203	Q8NC51	SERBP1__203	Plasminogen activator inhibitor 1 RNA-binding protein	2	203	R.SS#FSHYSGLK.H	308.818	320.549	267.88	206.019	243.433	211.622	193.423	250.645	306.268	213.112	568.478	399.443	1.78633	-0.440693	0.604865	-0.257969	0.38308	0.396473	S			1	9.24532	9.15747	22.5596	45.1519
SF3B3__Q15393__1200	Q15393	SF3B3__1200	Splicing factor 3B subunit 3	1	1200	K.NVSEELDRT#PPEVSK.K	23.1996	19.1286	20.64	11.9131	16.0565	17.0901	18.5082	22.2665	16.6295	20.9601	22.287	16.7573	1.40606	-0.482784	0.382478	-0.133468	0.184055	-0.069556	T			1	9.80416	18.2407	15.0004	14.433
SHANK3__Q9BYB0__1125	Q9BYB0	SHANK3__1125	SH3 and multiple ankyrin repeat domains protein 3	2	1125	R.ALASQAPS#R.S	208.208	168.096	172.35	114.637	129.719	122.618	125.49	154.358	186.105	123.441	419.15	298.385	1.96694	-0.580213	0.565953	-0.235707	0.489017	0.61617	S			1	12.0478	6.16819	19.5206	53.0381
SPTAN1__A0A0D9SGF6__1031	A0A0D9SGF6	SPTAN1__1031	Spectrin alpha chain, non-erythrocytic 1	1	1031	K.LDPAQSAS#RENLLEEQGSIALR.Q	60.1284	62.7337	57.54	49.3035	50.0132	41.7854	56.0951	50.1638	53.059	42.2101	62.9352	54.5031	1.90643	-0.354477	1.43594	-0.179308	0.485308	-0.176318	S			1	4.31846	9.69349	5.58491	19.5849
USP35__Q9P2H5__699	Q9P2H5	USP35__699	Ubiquitin carboxyl-terminal hydrolase 35	1	699	K.EEVGEEEES#TR.G	234.318	201.252	211.7	185.576	153.438	153.268	174.406	184.481	219.535	186.579	510.7	390.499	1.62734	-0.394882	0.613116	-0.162244	0.704494	0.748945	S			1	7.83389	11.3375	12.286	45.1891
A0A1W2PNV4__A0A1W2PNV4__642	A0A1W2PNV4	A0A1W2PNV4__642	Uncharacterized protein	5	642	K.KAS#SEGGTAAGAGLDSLHK.N	448.871	403.82	459.77	379.6	401.177	405.806	376.035	433.177	429.76	386.086	552.835	508.998	1.04097	-0.145463	0.413111	-0.0831308	0.356182	0.141707	S			1	6.77995	3.53612	7.76042	17.9104
AAAS__Q9NRG9__495	Q9NRG9	AAAS__495	Aladin	4	495	R.FS#PVLGR.A	370.519	340.973	349.35	388.833	354.397	355.85	371.875	331.567	347.964	381.308	311.714	344.817	0.374351	0.0510867	0.0755295	-0.0128899	0.128246	-0.0316279	S			1	4.30624	5.31599	5.78378	10.0625
AAAS__Q9NRG9__541	Q9NRG9	AAAS__541	Aladin	1	541	R.AQEPPAGGGGSIHDLPLFTETSPTSAPWDPLPGPPPVLPHS#PHSHL.-	27.3301	29.9374	30.01	30.1752	21.8241	24.3585	28.8205	23.1691	26.6944	29.1744	34.223	31.2646	0.623869	-0.192833	0.69872	-0.14954	0.651155	0.117177	S			1	5.2477	16.8222	10.883	8.03923
AAGAB__Q6PD74__310;311	Q6PD74	AAGAB__310;311	Alpha- and gamma-adaptin-binding protein p34	15	310;311	K.AFWMAIGGDRDEIEGLS#S#DEEH.-	381.619	369.253	400.874	356.237	370.597	390.931	368.378	369.066	379.839	339.968	413.158	357.732	0.344025	-0.0432053	0.506791	-0.0438261	0.222742	-0.052148	S	S		2	4.15069	4.67879	1.7259	10.3098
AAGAB__Q6PD74__311	Q6PD74	AAGAB__311	Alpha- and gamma-adaptin-binding protein p34	1	311	K.AFWMAIGGDRDEIEGLS#S#DEEH.-	13.5045	9.9037	9.09	8.08137	9.7328	15.7429	14.6281	11.5487	13.8313	13.1215	19.3609	10.6118	0.0447431	0.0462536	0.695212	0.299928	0.530255	0.407135	S	S		2	21.6874	36.047	11.9852	31.3622
AAK1__A0A096LNZ0__217	A0A096LNZ0	AAK1__217	AP2-associated protein kinase 1 (Fragment)	6	217	K.LGGAVPFAPPEVS#PEQAK.T	340.92	325.722	339.02	322.49	315.116	314.347	320.656	306.429	338.122	310.611	375.136	346.082	1.52009	-0.0791828	0.581618	-0.0592347	0.171261	0.0370587	S			1	2.47033	1.4169	4.93388	9.39575
AAK1__A0A096LNZ0__299	A0A096LNZ0	AAK1__299	AP2-associated protein kinase 1 (Fragment)	3	299	K.KKS#MEELTVIQCTSQELPAQTGLLSQTGDVPLPAGR.E	107.705	108.632	111.07	100.054	111.428	113.438	98.1431	110.769	108.352	80.8337	101.304	100.532	0.0675084	-0.0110021	0.351367	-0.0454006	1.03395	-0.211967	S			1	1.59273	6.66364	6.33694	12.3134
AAK1__Q2M2I8__389	Q2M2I8	AAK1__389	AP2-associated protein kinase 1	2	389	K.AGQTQPNPGILPIQPALT#PR.K	97.6993	110.535	95.38	106.607	99.0788	109.939	106.132	112.297	102.192	110.491	138.099	125.663	0.282836	0.055973	0.437477	0.0786274	1.19397	0.301776	T			1	8.0657	5.28827	4.76554	11.0832
AAK1__Q2M2I8__605	Q2M2I8	AAK1__605	AP2-associated protein kinase 1	2	605	K.VQT#TPPPAVQGQK.V	55.0241	55.617	54.72	52.748	63.9069	64.8946	60.442	60.8509	66.4434	56.4376	63.8496	51.5256	0.621533	0.134742	1.72541	0.183089	0.235384	0.0552172	T			1	0.827653	11.1471	5.35821	10.833
AAK1__Q2M2I8__618;620;624	Q2M2I8	AAK1__618;620;624	AP2-associated protein kinase 1	3	618;620;624	K.VGS#LT#PPSS#PK.T	67.1877	64.5326	79.2042	90.5179	71.5827	72.1244	75.6025	72.868	64.9171	83.3431	60.5186	56.732	0.432374	0.151169	0.0509693	0.0167502	0.134177	-0.0724507	S	T	S	3	11.1192	13.8063	7.80391	21.5299
AAK1__Q2M2I8__618;624	Q2M2I8	AAK1__618;624	AP2-associated protein kinase 1	1	618;624	K.VGS#LTPPSS#PK.T	78.3899	82.1484	80.6795	81.1437	82.4123	82.5172	84.5653	90.2959	83.2441	91.5358	56.6655	69.2074	0.616422	0.0287507	1.09147	0.0976229	0.316755	-0.149928	S	S		2	2.35569	0.932069	4.35705	24.3723
AAK1__Q2M2I8__620	Q2M2I8	AAK1__620	AP2-associated protein kinase 1	1	620	K.VGS#LT#PPSS#PK.T	60.8454	59.4531	57.93	61.3899	67.2747	68.3495	58.6991	70.4201	58.9852	61.1192	73.2863	63.8277	1.26582	0.144571	0.345262	0.0778063	0.816063	0.153471	S	T	S	3	2.45445	5.70513	10.6634	9.66737
AAK1__Q2M2I8__620;624	Q2M2I8	AAK1__620;624	AP2-associated protein kinase 1	12	620;624	K.VGSLT#PPSS#PK.T	645.01	706.119	700.446	690.595	710.628	721.119	694.133	669.139	661.84	690.134	541.984	642.281	0.477268	0.0489247	0.150863	-0.0187308	0.546241	-0.130304	T	S		2	4.93715	2.19217	2.50879	12.1009
AAK1__Q2M2I8__637	Q2M2I8	AAK1__637	AP2-associated protein kinase 1	7	637	R.ILS#DVTHSAVFGVPASK.S	421.659	399.974	407.32	402.886	400.734	451.73	404.991	435.854	470.498	332.194	364.859	352.664	0.188775	0.0306611	0.618114	0.0936161	2.1898	-0.22743	S			1	2.69224	6.8925	7.49733	4.71737
AAK1__Q2M2I8__652	Q2M2I8	AAK1__652	AP2-associated protein kinase 1	1	652	K.S#TQLLQAAAAEASLNK.S	85.3505	73.9435	81.85	77.736	74.4327	85.331	84.511	71.8868	84.7965	75.1964	82.2352	84.9841	0.0928364	-0.021969	0.00100635	0.000300806	0.0320692	0.00758883	S			1	7.26982	7.05877	9.16985	6.24727
AATF__Q9NY61__203	Q9NY61	AATF__203	Protein AATF	4	203	R.AGDRNS#EDDGVVMTFSSVK.V	232.338	226.191	214.03	240.444	240.879	251.973	247.734	244.029	229.929	220.381	251.424	245.482	1.43316	0.124734	1.00591	0.101723	0.612247	0.0928908	S			1	4.15603	2.67331	3.90512	6.89148
ABCC1__P33527_9__940	P33527-9	ABCC1__940	Isoform 9 of Multidrug resistance-associated protein 1	1	940	R.HHNS#TAELQK.A	264.837	263.944	286.59	295.8	277.894	281.666	271.979	278.193	277.381	298.767	277.21	274.575	0.656215	0.0690764	0.204852	0.0213956	0.477734	0.0609431	S			1	4.71856	3.31072	1.22459	4.68119
ABCC4__O15439__646	O15439	ABCC4__646	Multidrug resistance-associated protein 4	1	646	K.KDNEESEQPPVPGT#PTLR.N	68.6784	89.2876	85.82	72.4673	90.9836	77.5301	82.2078	99.5071	80.8067	70.7939	81.8938	71.2716	0.0376024	-0.0166953	0.28793	0.106821	0.378634	-0.122378	T			1	13.5792	11.9135	11.9028	8.40579
ABCF1__Q8NE71__105	Q8NE71	ABCF1__105	ATP-binding cassette sub-family F member 1	2	105	K.KLS#VPT#S#DEEDEVPAPKPR.G	89.7806	93.0927	88.31	97.8324	94.9797	99.2812	110.344	92.8815	109.172	100.162	106.424	110.573	1.67169	0.107161	1.11187	0.20411	1.99469	0.225939	S	T	S	3	2.71005	2.24782	9.37363	4.95792
ABCF1__Q8NE71__105;108;109	Q8NE71	ABCF1__105;108;109	ATP-binding cassette sub-family F member 1	1	105;108;109	K.KLS#VPT#S#DEEDEVPAPKPR.G	37.8568	50.6272	44.6047	43.8644	49.5806	46.8912	43.5974	47.0961	42.0787	37.9427	45.8612	44.3975	0.234954	0.0764998	0.00872653	-0.0034345	0.136064	-0.0539757	S	T	S	3	14.4009	6.1134	5.81369	9.85929
ABCF1__Q8NE71__108	Q8NE71	ABCF1__108	ATP-binding cassette sub-family F member 1	1	108	K.KLS#VPT#S#DEEDEVPAPKPR.G	76.3617	68.1638	84.09	78.2252	76.6162	81.9086	79.9047	82.6662	74.8486	71.5563	62.094	71.8201	0.217182	0.050441	0.223057	0.0545153	0.618953	-0.153992	S	T	S	3	10.4511	3.43797	5.00952	8.08992
ABCF1__Q8NE71__108;109	Q8NE71	ABCF1__108;109	ATP-binding cassette sub-family F member 1	4	108;109	K.LSVPT#S#DEEDEVPAPK.P	283.806	268.37	283.508	272.543	272.576	266.723	261.934	265.528	270.05	276.279	258.277	259.811	0.659806	-0.0417584	1.06571	-0.06745	0.830052	-0.0731508	T	S		2	3.1688	1.24516	1.52987	3.76916
ABCF1__Q8NE71__109	Q8NE71	ABCF1__109	ATP-binding cassette sub-family F member 1	14	109	K.KLS#VPT#S#DEEDEVPAPKPR.G	1341.34	1343.18	1366.12	1272.22	1265.65	1326.41	1357.23	1372.6	1461.24	1224.45	1579.51	1555.34	1.3905	-0.0679477	0.631776	0.0491696	0.375867	0.105946	S	T	S	3	1.02257	2.58867	4.01896	13.6527
ABCF1__Q8NE71__166	Q8NE71	ABCF1__166	ATP-binding cassette sub-family F member 1	3	166	K.AVS#EEQQPALK.G	115.292	124.634	111.17	112.365	123.457	106.691	115.303	124.153	109.501	122.453	131.771	129.749	0.1708	-0.0357083	0.0416294	-0.008816	1.05389	0.12914	S			1	5.89485	7.46937	6.34343	3.82949
ABCF1__Q8NE71__228	Q8NE71	ABCF1__228	ATP-binding cassette sub-family F member 1	1	228	K.KAEQGS#EEEGEGEEEEEEGGESK.A	22.9856	18.5322	19.25	17.243	22.1331	23.3807	16.6926	17.3025	19.7362	24.7398	21.8481	18.9737	0.102473	0.0464667	0.635345	-0.177542	0.300199	0.109545	S			1	11.8042	15.5076	8.99082	13.1924
ABI1__Q8IZP0__183	Q8IZP0	ABI1__183	Abl interactor 1	2	183	R.TNPPTQKPPS#PPM*SGR.G	155.334	147.352	162.97	174.753	162.625	170.358	180.268	164.635	173.657	169.742	128.15	160.308	1.15007	0.124812	1.29321	0.155245	0.0646922	-0.0232873	S			1	5.03129	3.62788	4.53992	14.2771
ABL1__P00519_2__588	P00519-2	ABL1__588	Isoform IB of Tyrosine-protein kinase ABL1	1	588	K.GQGESDPLDHEPAVS#PLLPR.K	123.638	104.117	106.97	111.03	105.258	117.175	103.476	107.005	122.599	103.651	129.674	128.282	0.0200427	-0.00545154	0.0216496	-0.00711644	0.358392	0.111447	S			1	9.44999	5.36138	9.16543	12.1449
ABL2__P42684__602	P42684	ABL2__602	Tyrosine-protein kinase ABL2	1	602	K.ENIEGAQDATENS#ASSLAPGFIR.G	61.359	62.2915	55.64	60.2994	67.2438	76.1177	61.77	61.374	60.0278	63.9003	58.6315	56.6971	0.741228	0.183871	0.237364	0.0308986	0.00224106	-0.000495862	S			1	6.02603	11.6793	1.49572	6.24007
ABL2__P42684__631	P42684	ABL2__631	Tyrosine-protein kinase ABL2	2	631	R.DKS#PSSLLEDAK.E	149.374	129.859	137.89	134.846	124.322	142.077	132.057	117.733	129.44	123.527	106.083	130.935	0.277789	-0.0559886	0.815058	-0.1374	0.949805	-0.210293	S			1	7.05431	6.67529	6.03423	10.6168
ABL2__P42684__936	P42684	ABL2__936	Tyrosine-protein kinase ABL2	1	936	K.VPVLIS#PTLK.H	35.923	32.6318	35.58	33.1917	31.6084	32.268	24.8885	30.0921	40.5044	28.5409	31.3213	32.1937	0.96691	-0.101382	0.24156	-0.125105	1.24537	-0.17787	S			1	5.21233	2.45797	24.9822	6.21674
ABLIM1__A0A3B3IS55__383	A0A3B3IS55	ABLIM1__383	Actin-binding LIM protein 1	1	383	R.PGSSIPGS#PGHTIYAK.V	68.1648	60.2141	66.25	57.0995	53.5561	60.9507	65.1625	55.5279	63.4431	61.1192	54.1814	70.891	1.12459	-0.181623	0.386343	-0.079974	0.200388	-0.0639377	S			1	6.3961	6.46541	8.37208	13.526
ABLIM1__A0A3B3IS55__447	A0A3B3IS55	ABLIM1__447	Actin-binding LIM protein 1	1	447	R.TLS#PTPSAEGYQDVR.D	59.2723	71.4136	67.16	65.8127	64.6381	59.5817	65.7331	63.3227	62.0706	64.201	79.0043	64.4097	0.256443	-0.0581308	0.237215	-0.0498503	0.208145	0.0695335	S			1	9.34152	5.2268	2.92188	12.2637
ABLIM1__A0A3B3IS55__762	A0A3B3IS55	ABLIM1__762	Actin-binding LIM protein 1	4	762	R.GVS#MPNMLEPK.I	293.462	248.107	280.67	260.469	235.328	269.595	288.474	229.086	297.65	257.062	279.831	273.098	0.48655	-0.103358	0.0311042	-0.0123854	0.0968004	-0.0216515	S			1	8.53211	6.95588	13.6972	4.3324
ABLIM3__O94929__277;282	O94929	ABLIM3__277;282	Actin-binding LIM protein 3	2	277;282	R.RTS#ETSIS#PPGSSIGSPNR.V	156.945	162.789	165.484	154.535	170.683	164.265	155.295	150.094	156.469	149.602	163.453	156.625	0.0953876	0.0126247	1.14722	-0.071184	0.475291	-0.0469522	S	S		2	2.69894	4.98327	2.20373	4.42369
ABLIM3__O94929__373	O94929	ABLIM3__373	Actin-binding LIM protein 3	4	373	R.ASS#PGYIDSPTYSR.Q	452.809	443.311	463.46	452.76	441.869	441.931	436.042	446.5	457.231	475.736	517.1	488.558	0.487362	-0.0246371	0.320658	-0.0211733	1.39813	0.123794	S			1	2.22417	1.40745	2.37238	4.28806
ABLIM3__O94929__388	O94929	ABLIM3__388	Actin-binding LIM protein 3	1	388	R.QGM*S#PTFSR.S	35.8909	34.2876	33.87	29.0746	41.3721	35.4839	38.0123	35.0972	39.7277	38.7633	40.0752	39.3242	0.0603526	0.0258647	0.921398	0.116989	2.53923	0.183519	S			1	3.07595	17.4188	6.22402	1.67124
ABLIM3__O94929__392	O94929	ABLIM3__392	Actin-binding LIM protein 3	1	392	R.QGMSPTFS#R.S	39.2081	39.5531	40.94	41.2833	43.6276	36.1032	35.8233	38.369	40.5151	45.077	65.8491	60.4471	0.0667923	0.0157375	0.499491	-0.06148	1.29289	0.517704	S			1	2.29743	9.5449	6.14276	18.8663
ABLIM3__O94929__493	O94929	ABLIM3__493	Actin-binding LIM protein 3	2	493	K.YSPIYSPDPYYASESEYWTYHGS#PK.V	71.4714	60.6974	79.13	72.0291	73.341	85.407	74.7797	62.2458	81.6472	63.0735	69.7994	66.4358	0.402412	0.127216	0.114397	0.0494883	0.283158	-0.0842801	S			1	13.1473	9.5862	13.4964	5.06188
ABLIM3__O94929__503	O94929	ABLIM3__503	Actin-binding LIM protein 3	3	503	R.RFS#S#GGEEDDFDR.S	361.156	395.932	368.14	347.163	385.244	374.863	364.81	395.177	384.702	355.398	487.779	410.313	0.142692	-0.0232111	0.177746	0.0247388	0.463882	0.155732	S	S		2	4.90472	5.33368	4.04257	15.9179
ABLIM3__O94929__503;504	O94929	ABLIM3__503;504	Actin-binding LIM protein 3	2	503;504	R.RFS#S#GGEEDDFDR.S	131.121	153.806	132.125	136.844	146.662	125.008	122.687	137.656	119.81	122.666	131.135	118.04	0.105896	-0.0298467	0.59534	-0.13365	0.839133	-0.165546	S	S		2	9.21976	7.96274	7.56118	5.35776
ABLIM3__O94929__504	O94929	ABLIM3__504	Actin-binding LIM protein 3	3	504	R.RFS#S#GGEEDDFDR.S	103.51	117.343	109.31	123.911	123.879	111.341	119.245	124.635	122.109	130.603	117.653	110.629	0.76686	0.121334	1.30075	0.148624	0.604873	0.120346	S	S		2	6.31185	6.05478	2.21065	8.46986
ABLIM3__O94929__567	O94929	ABLIM3__567	Actin-binding LIM protein 3	1	567	R.EALHTAGYEM*SLNGS#PR.S	37.1215	46.6286	39.24	38.5929	44.5134	46.5876	37.2653	36.1126	42.9089	38.8062	66.8976	43.6898	0.234292	0.0765681	0.248053	-0.0808535	0.409234	0.280577	S			1	12.1744	9.59657	9.38298	30.1394
ABLIM3__O94929__599	O94929	ABLIM3__599	Actin-binding LIM protein 3	4	599	R.TPS#ADLFHYDSMNAVNWGMR.E	192.21	198.784	181.93	170.881	183.605	183.667	180.569	179.445	178.371	157.555	207.216	208.05	0.827696	-0.0903274	1.09465	-0.0897052	0.000642055	-0.000258934	S			1	4.44794	4.10531	0.612504	15.1438
ABR__Q12979_2__36	Q12979-2	ABR__36	Isoform Short of Active breakpoint cluster region-related protein	1	36	K.VLEDEDVFLLEECELGTPTSPGS#GSPFLVAVK.V	45.6501	36.2107	45.02	36.6362	40.1568	42.9588	40.7719	41.969	42.5685	36.2077	34.3815	36.3802	0.267358	-0.0834261	0.0586314	-0.0179791	1.00003	-0.246276	S			1	12.4779	7.93668	2.18984	3.10603
ACACA__Q13085_4__117	Q13085-4	ACACA__117	Isoform 4 of Acetyl-CoA carboxylase 1	3	117	R.SSMS#GLHLVK.Q	356.372	318.934	360.75	309.151	334.509	374.059	339.963	342.572	404.321	403.6	453.348	553.136	0.0946174	-0.0257633	0.273041	0.0690587	1.2735	0.444678	S			1	6.655	9.64267	10.0548	16.2013
ACACA__Q13085_4__60	Q13085-4	ACACA__60	Isoform 4 of Acetyl-CoA carboxylase 1	1	60	R.FIIGS#VSEDNSEDEISNLVK.L	13.237	12.4028	12.13	13.2991	10.1036	16.4708	11.0385	12.1435	12.9908	16.3858	11.619	11.9999	0.138808	0.0781966	0.334773	-0.0623271	0.18115	0.0829355	S			1	4.58111	23.953	8.11911	19.8653
ACACA__Q13085_4__62	Q13085-4	ACACA__62	Isoform 4 of Acetyl-CoA carboxylase 1	2	62	R.FIIGSVS#EDNS#EDEISNLVK.L	30.9042	30.6058	28.86	25.6097	27.6226	27.5636	33.3956	27.3947	29.9394	31.773	39.5875	33.1116	1.59368	-0.161563	0.021598	0.0057316	0.876996	0.209201	S	S		2	3.66567	4.25336	9.95914	12.001
ACACA__Q13085_4__62;66	Q13085-4	ACACA__62;66	Isoform 4 of Acetyl-CoA carboxylase 1	2	62;66	R.FIIGSVS#EDNS#EDEISNLVK.L	42.1019	41.6282	50.414	41.9099	41.9695	41.3689	44.4235	45.4977	44.6114	48.5591	45.1058	42.4439	0.445767	-0.098992	0.0149384	0.00417338	0.0681106	0.0209778	S	S		2	11.051	0.792605	1.27925	6.758
ACACA__Q13085_4__66	Q13085-4	ACACA__66	Isoform 4 of Acetyl-CoA carboxylase 1	3	66	R.FIIGSVSEDNS#EDEISNLVK.L	109.106	129.108	131.96	129.404	120.841	135.515	108.144	116.01	129.557	109.879	122.603	134.652	0.245838	0.0594969	0.225112	-0.0656366	0.0337657	-0.0118995	S			1	10.0924	5.73222	9.18648	10.1224
ACAP2__Q15057__521	Q15057	ACAP2__521	Arf-GAP with coiled-coil, ANK repeat and PH domain-containing protein 2	1	521	K.YSISLS#PPEQQK.K	25.8534	18.2339	21.61	20.5142	24.7903	23.9131	20.5208	26.3281	25.6517	23.8271	23.4087	27.5594	0.173529	0.0753054	0.324931	0.142159	0.518247	0.18711	S			1	17.4343	9.78893	13.1404	9.16598
ACAP2__Q15057__775	Q15057	ACAP2__775	Arf-GAP with coiled-coil, ANK repeat and PH domain-containing protein 2	2	775	R.FQQDS#QKF.-	46.1102	46.1761	43.51	41.4565	41.0219	47.5003	41.135	50.7587	41.2705	42.908	51.8283	40.9137	0.355905	-0.0631697	0.0948914	-0.0282384	0.00460359	-0.00155508	S			1	3.35934	8.3583	12.4302	12.8537
ACBD3__Q9H3P7__43	Q9H3P7	ACBD3__43	Golgi resident protein GCP60	8	43	R.PGAEGAPLLPPPLPPPS#PPGSGR.G	257.699	246.646	257.14	253.824	268.038	253.07	252.278	265.865	251.379	237.1	266.164	255.546	0.301013	0.025254	0.171539	0.0151444	0.0326429	-0.00507832	S			1	2.45294	3.26446	3.16436	5.81435
ACIN1__Q9UKV3__1004	Q9UKV3	ACIN1__1004	Apoptotic chromatin condensation inducer in the nucleus	2	1004	R.TAQVPS#PPR.G	505.618	478.278	502.33	479.858	477.164	521.449	494.367	462.797	480.435	475.703	466.357	462.868	0.0846152	-0.0401435	0.257559	-0.102532	0.897617	0.37101	S			1	3.01298	5.03763	3.30158	1.41716
ACIN1__Q9UKV3__166;169	Q9UKV3	ACIN1__166;169	Apoptotic chromatin condensation inducer in the nucleus	1	166;169	R.EAAELEEAS#AES#EDEMIHPEGVASLLPPDFQSSLERPELELSR.H	8.6552	8.93022	12.9961	13.7946	10.5306	11.8812	9.45147	13.1881	11.709	14.2121	10.5447	12.3101	0.106813	-0.0297178	0.143837	0.0169593	0.295959	0.0928081	S	S		2	23.8451	13.5893	16.4353	14.8446
ACIN1__Q9UKV3__240;243	Q9UKV3	ACIN1__240;243	Apoptotic chromatin condensation inducer in the nucleus	1	240;243	K.LS#EGS#QPAEEEEDQETPSR.N	54.2668	45.0533	48.5468	52.5536	52.0599	61.4889	50.8914	46.5774	55.5784	54.7439	55.6309	44.6002	0.0532229	-0.00754702	0.574529	-0.0479906	1.34373	-0.0811563	S	S		2	9.43692	9.58516	8.82433	11.8636
ACIN1__Q9UKV3__408	Q9UKV3	ACIN1__408	Apoptotic chromatin condensation inducer in the nucleus	3	408	K.ASLVALPEQT#AS#EEETPPPLLTK.E	76.5222	77.4504	79.4	78.6532	73.2792	80.0725	79.0436	72.9329	79.1044	73.4247	92.2205	77.4171	0.481243	0.243585	0.285425	0.167589	0.543304	0.27747	T	S		2	1.88813	4.63356	4.60315	12.2222
ACIN1__Q9UKV3__408;410	Q9UKV3	ACIN1__408;410	Apoptotic chromatin condensation inducer in the nucleus	1	408;410	K.ASLVALPEQT#AS#EEETPPPLLTK.E	31.5913	41.8937	37.1518	32.427	35.6257	36.6065	35.0552	35.8872	37.5099	39.9057	36.6152	36.0775	0.677788	0.167775	0.17518	0.0496772	0.206198	0.0677364	T	S		2	13.9826	6.26509	3.45321	5.52183
ACIN1__Q9UKV3__410	Q9UKV3	ACIN1__410	Apoptotic chromatin condensation inducer in the nucleus	2	410	K.ASLVALPEQT#AS#EEETPPPLLTK.E	58.6731	53.118	53.34	47.2245	46.5938	49.6515	52.5781	51.4151	51.9844	53.5276	58.3876	60.4919	0.0714099	-0.00848027	0.126307	-0.0142373	0.217464	0.0586903	T	S		2	5.71385	3.37566	1.11856	6.21522
ACIN1__Q9UKV3__482	Q9UKV3	ACIN1__482	Apoptotic chromatin condensation inducer in the nucleus	1	482	R.ELLVSQHTVQLVGGLSPLSS#PSDTK.A	39.8823	33.4854	38.76	32.6618	35.0587	33.4414	31.9432	37.3947	36.3444	33.6199	39.3559	30.4698	0.243288	-0.0801323	0.0841875	-0.0287706	0.0713609	0.0253543	S			1	9.13871	3.62567	8.21035	13.0657
ACIN1__Q9UKV3__490	Q9UKV3	ACIN1__490	Apoptotic chromatin condensation inducer in the nucleus	8	490	K.AES#PAEK.V	972.392	970.809	981.29	985.56	906.283	933.491	940.182	894.087	904.418	1035.56	819.877	873.74	1.6186	-0.202864	0.7599	-0.0822722	0.369305	0.0622079	S			1	0.579574	4.27733	2.64964	12.3393
ACIN1__Q9UKV3__561	Q9UKV3	ACIN1__561	Apoptotic chromatin condensation inducer in the nucleus	3	561	R.RAS#HTLLPSHR.L	50.4227	69.5419	68.73	49.4665	53.3707	52.1829	34.236	48.5228	49.9948	39.3216	63.6911	45.5032	0.807154	-0.148478	0.3444	-0.0854095	0.371224	-0.116271	S			1	17.1892	3.87309	19.6709	25.5894
ACIN1__Q9UKV3__710	Q9UKV3	ACIN1__710	Apoptotic chromatin condensation inducer in the nucleus	3	710	R.RLS#QPESAEK.H	459.315	436.442	444.33	469.351	441.581	455.924	452.029	450.91	451.603	477.668	509.127	478.651	0.634389	-0.0497644	1.90447	-0.094701	0.428884	-0.09972	S			1	2.60107	3.04812	0.125028	3.66144
ACIN1__Q9UKV3__825	Q9UKV3	ACIN1__825	Apoptotic chromatin condensation inducer in the nucleus	4	825	R.KIS#VVSATK.G	360.032	474.73	402.08	343.025	414.772	272.496	372.425	402.849	334.494	377.228	526.439	439.607	0.818842	-0.283597	1.09405	-0.507302	0.62692	-0.345435	S			1	14.0742	20.7141	9.25766	16.7365
ACIN1__Q9UKV3__863	Q9UKV3	ACIN1__863	Apoptotic chromatin condensation inducer in the nucleus	2	863	K.KPS#ISITTESLK.S	525.094	622.308	472.31	436.801	569.497	407.12	445.68	560.253	451.975	345.83	585.802	404.011	0.355109	0.0285348	0.290078	0.0154785	1.56159	0.129014	S			1	14.0929	18.352	13.2537	28.1167
ACIN1__Q9UKV3__898	Q9UKV3	ACIN1__898	Apoptotic chromatin condensation inducer in the nucleus	5	898	R.IS#EDETER.N	415.57	421.776	429.79	433.326	401.197	396.929	436.809	408.285	415.396	495.042	419.735	403.507	0.578788	-0.263606	0.471834	-0.156403	0.257982	0.119093	S			1	1.68787	4.84712	3.53381	11.1149
ACIN1__Q9UKV3__990	Q9UKV3	ACIN1__990	Apoptotic chromatin condensation inducer in the nucleus	2	990	K.SGVS#ITIDDPVR.T	94.3713	98.8005	99.03	104.283	99.2642	102.454	96.7114	102.533	104.139	82.5303	105.912	103.499	0.444293	-0.196548	0.396027	-0.151838	0.487345	-0.278202	S			1	2.69601	2.49023	3.86448	13.2146
ACIN1__Q9UKV3_5__825	Q9UKV3-5	ACIN1__825_1	Isoform 4 of Apoptotic chromatin condensation inducer in the nucleus	1	825	R.KIS#VVSTK.G	403.617	531.221	457.67	423.971	527.332	402.992	400.799	497.177	399.001	481.523	677.669	641.68	0.41468	-0.0412103	0.0823665	-0.00758584	0.235159	0.0570895	S			1	13.7988	14.745	12.9925	17.3945
ACIN1__Q9UKV3_5__885	Q9UKV3-5	ACIN1__885	Isoform 4 of Apoptotic chromatin condensation inducer in the nucleus	6	885	R.IS#EDETER.N	345.115	346.558	344.33	385.511	319.586	309.784	369.894	335.024	343.335	430.659	330.404	343.776	1.0238	0.066572	0.615762	0.0541764	0.00374847	-0.00128674	S			1	0.327162	12.1741	5.21246	14.7806
ACKR4__Q9NPB9__338	Q9NPB9	ACKR4__338	Atypical chemokine receptor 4	1	338	R.QSVEEFPFDS#EGPTEPTSTFSI.-	30.4548	29.2277	29.92	30.7153	22.7923	29.1607	30.8331	28.728	25.9922	26.0712	23.9817	25.8803	0.399215	-0.116206	0.394306	-0.0667148	2.41878	-0.238807	S			1	2.05979	15.2351	8.51152	4.5641
ACLY__P53396__1100	P53396	ACLY__1100	ATP-citrate synthase	1	1100	R.HPWDDISYVLPEHMS#M.-	50.0696	51.5753	52.74	49.5073	42.1137	52.096	46.9863	46.2767	43.6963	52.1747	45.1958	53.7308	0.503336	-0.103301	1.9976	-0.172785	0.14902	-0.0310157	S			1	2.60164	10.8136	3.79248	9.02478
ACLY__P53396__447	P53396	ACLY__447	ATP-citrate synthase	1	447	R.PIPNQPPTAAHTANFLLNASGSTST#PAPSR.T	61.7122	57.0774	63.65	55.0206	55.9559	62.1241	66.1999	57.692	62.9005	67.0679	71.7257	63.7717	0.452936	-0.0758088	0.174446	0.0340172	1.04318	0.150969	T			1	5.5535	6.68916	6.88922	5.91864
ACLY__P53396__455	P53396	ACLY__455	ATP-citrate synthase	6	455	R.TAS#FSESR.A	1235.57	1264.58	1260.51	1266.07	1265.55	1376.3	1321.96	1368.67	1323	1268.01	1184.58	1267.05	0.576346	0.0554185	2.0371	0.0939225	0.178543	-0.0158236	S			1	1.2529	4.89705	1.99363	3.86287
ACLY__P53396__481	P53396	ACLY__481	ATP-citrate synthase	6	481	K.PAM*PQDSVPS#PR.S	340.46	326.832	339.74	315.377	313.787	335.392	336.913	315.373	362.763	318.739	375.441	334.261	0.793328	-0.0621729	0.0645982	0.0114387	0.152358	0.0303497	S			1	2.28451	3.74492	7.01282	8.54767
ACSL4__O60488__674	O60488	ACSL4__674	Long-chain-fatty-acid--CoA ligase 4	1	674	K.VRLS#PEPWTPETGLVTDAFK.L	42.9214	46.3201	44.13	45.7061	47.2736	45.5989	43.2307	45.8459	45.6114	45.4529	43.0988	44.8876	0.698752	0.0552546	0.12351	0.0141709	0.00606563	0.000733077	S			1	3.87527	2.02943	3.22289	2.76277
ACSS2__Q9NR19_2__30	Q9NR19-2	ACSS2__30	Isoform 2 of Acetyl-coenzyme A synthetase, cytoplasmic	4	30	R.SWS#PPPEVSR.S	302.087	311.159	319.29	316.04	340.02	309.197	342.08	326.46	326.206	339.742	345.717	328.978	0.442499	0.0497527	1.34181	0.0931677	1.76072	0.121448	S			1	2.76856	5.03053	2.74209	2.50871
ACTA1__P68133__231	P68133	ACTA1__231	Actin, alpha skeletal muscle	5	231	K.LCYVALDFENEMAT#AASSSSLEK.S	123.852	114.741	112.21	112.456	117.556	123.412	117.637	111.856	124.78	99.8181	135.051	123.043	0.0640334	0.010736	0.0792589	0.014196	0.0762645	0.0289447	T			1	5.2365	4.6533	5.48209	15.0134
ACTA1__P68133__325	P68133	ACTA1__325	Actin, alpha skeletal muscle	3	325	K.EITALAPS#TMK.I	157.924	156.3	165.72	149.989	173.306	149.498	156.51	156.912	148.431	165.737	178.894	158.237	0.102323	-0.0216575	0.683761	-0.05543	0.497884	0.0673143	S			1	3.14781	8.63326	3.10792	6.23815
ACTA1__P68133__326	P68133	ACTA1__326	Actin, alpha skeletal muscle	2	326	K.EITALAPST#MK.I	48.1648	50.7012	42.7	47.5405	51.8259	50.8248	38.8941	45.5998	51.2928	48.9856	48.6218	46.7122	0.461258	0.0853251	0.169593	-0.0601322	0.137637	0.0277922	T			1	8.66507	4.47788	13.7117	2.53845
ACTA1__P68133__35	P68133	ACTA1__35	Actin, alpha skeletal muscle	1	35	R.AVFPS#IVGRPR.Q	72.9909	88.907	94.86	88.0084	112.705	103.986	97.5206	107.548	109.618	79.4378	143.464	113.786	0.75383	0.246975	1.20656	0.293509	0.609125	0.391001	S			1	13.2107	12.3315	6.16835	28.5499
ACTG1__P63261__233	P63261	ACTG1__233	Actin, cytoplasmic 2	11	233	K.LCYVALDFEQEMATAASS#SSLEK.S	255.142	269.817	261.2	252.805	262.415	267.564	262.04	262.337	255.943	235.715	295.193	275.068	0.0645112	-0.00620664	0.153399	-0.0107545	0.135547	0.035917	S			1	2.81413	2.87083	1.3875	11.2607
ACTG1__P63261__235	P63261	ACTG1__235	Actin, cytoplasmic 2	1	235	K.LCYVALDFEQEMATAASSSS#LEK.S	9.54521	11.1378	12.75	11.6889	10.2993	13.0919	9.46158	12.6256	12.5226	10.8988	16.1788	12.6939	0.168939	0.0693792	0.101359	0.0499068	0.513163	0.250462	S			1	14.3786	11.9412	15.5831	20.2509
ACTG1__P63261__304	P63261	ACTG1__304	Actin, cytoplasmic 2	1	304	K.DLYANTVLSGGTT#MYPGIADR.M	23.756	22.8824	21.47	21.3091	24.0076	22.392	27.3058	25.1896	21.9066	22.7425	25.5911	24.19	0.0442115	-0.00849076	0.543329	0.127509	0.625874	0.0906185	T			1	5.08106	6.01672	10.9694	5.89184
ACTL6A__O96019__233	O96019	ACTL6A__233	Actin-like protein 6A	1	233	R.EGS#PANWK.R	92.7662	83.549	92.92	100.594	97.2147	99.292	97.282	90.1841	94.4784	96.6826	93.4275	97.3198	1.3367	0.142086	0.496651	0.0665447	0.847196	0.0943436	S			1	5.97974	1.72114	3.80388	2.17905
ACTN1__P12814_4__140	P12814-4	ACTN1__140	Isoform 4 of Alpha-actinin-1	3	140	R.FAIQDIS#VEETSAK.E	103.81	119.132	92.74	98.5152	117.813	103.975	97.6763	114.194	100.756	92.3339	112.435	102.066	0.0555706	0.0209663	0.0376335	-0.0140328	0.111197	-0.0410095	S			1	12.5948	9.31698	8.42896	9.82827
ACTN1__P12814_4__348	P12814-4	ACTN1__348	Isoform 4 of Alpha-actinin-1	1	348	K.LRLS#NRPAFMPSEGR.M	29.0958	26.5333	27.34	22.5117	30.3519	29.4867	34.6095	35.5998	32.3972	26.5652	35.235	36.7048	0.0266644	-0.0108008	2.24522	0.306476	0.729149	0.247623	S			1	4.73748	15.6598	4.79419	16.6875
ACTN1__P12814_4__362	P12814-4	ACTN1__362	Isoform 4 of Alpha-actinin-1	1	362	R.MVS#DINNAWGCLEQVEK.G	55.9872	59.1342	57.81	54.3378	60.539	59.6469	51.3747	61.8868	65.4008	58.1234	58.2657	52.6785	0.0881434	0.0132233	0.167105	0.0470354	0.248366	-0.0325995	S			1	2.74116	5.76295	12.2548	5.65242
ACTN4__O43707__367	O43707	ACTN4__367	Alpha-actinin-4	1	367	R.LS#NRPAFMPSEGK.M	78.3949	79.0856	82.53	88.4263	90.3863	82.843	86.3784	92.3585	86.5946	108.494	92.1717	83.9879	1.30203	0.124571	1.64619	0.144698	0.951976	0.246111	S			1	2.76876	4.48758	3.83511	13.149
ACTN4__O43707__507	O43707	ACTN4__507	Alpha-actinin-4	1	507	K.ICDQWDALGS#LTHSR.R	64.8368	66.6623	57.33	60.7478	61.8985	63.493	63.876	59.1279	60.3896	57.4147	66.8245	60.6038	0.109363	-0.0206979	0.221623	-0.0421388	0.122122	-0.0307806	S			1	7.85786	2.22182	4.02316	7.76701
ACTN4__O43707__909	O43707	ACTN4__909	Alpha-actinin-4	1	909	K.SFSTALYGES#DL.-	66.6774	71.3108	68.49	69.8177	65.8534	70.9353	60.9296	65.5381	70.8269	67.0679	74.0178	64.9918	0.0068564	0.000896378	0.411504	-0.0656372	0.0145217	-0.00280153	S			1	3.39246	3.87768	7.53064	6.88169
ADAM17__P78536__791	P78536	ADAM17__791	Disintegrin and metalloproteinase domain-containing protein 17	3	791	K.S#FEDLTDHPVTR.S	264.205	267.266	238.3	256.443	275.083	243.412	238.396	267.322	224.929	213.316	252.582	235.755	0.0452852	0.00964978	0.348739	-0.0752562	0.709101	-0.133673	S			1	6.20204	6.16235	8.89389	8.42289
ADAM19__Q9H013__779	Q9H013	ADAM19__779	Disintegrin and metalloproteinase domain-containing protein 19	2	779	K.VINT#PEILR.K	232.595	241.988	210.57	224.016	250.025	208.047	220.5	226.091	203.065	209.397	301.936	213.535	0.0221823	-0.00646782	0.43684	-0.0767489	0.156992	0.0812915	T			1	7.06113	9.319	5.5461	21.6344
ADAM9__Q13443__758	Q13443	ADAM9__758	Disintegrin and metalloproteinase domain-containing protein 9	1	758	R.HVS#PVT#PPR.E	273.547	245.885	278.05	278.772	243.907	273.029	260.754	230.871	265.699	270.913	262.994	283.911	0.0132651	-0.00321567	0.379543	-0.0745438	0.225332	0.0363275	S	T		2	6.55185	7.04773	7.46457	3.87398
ADAM9__Q13443__758;761	Q13443	ADAM9__758;761	Disintegrin and metalloproteinase domain-containing protein 9	1	758;761	R.HVS#PVT#PPR.E	48.9594	42.0412	48.1718	49.0711	38.8124	59.6843	44.0137	44.246	44.7599	50.9159	41.8898	49.5068	0.164342	0.084505	0.394105	-0.0652343	0.106181	0.032189	S	T		2	8.16416	21.2169	0.861258	10.2362
ADAR__P55265_4__644	P55265-4	ADAR__644	Isoform 4 of Double-stranded RNA-specific adenosine deaminase	1	644	K.TAESQT#PTPSATSFFSGK.S	117.079	118.916	124.68	132.053	128.308	119.707	121.558	141.989	127.227	108.44	127.455	115.98	0.681337	0.0755589	0.703573	0.115635	0.187299	-0.0356326	T			1	3.29885	4.99687	8.09716	8.1635
ADAR__P55265_4__657	P55265-4	ADAR__657	Isoform 4 of Double-stranded RNA-specific adenosine deaminase	2	657	K.S#PVTTLLECMHK.L	241.68	228.351	236.35	236.989	214.997	246.725	226.715	208.86	228.387	309.204	238.561	252.602	0.089595	-0.0157498	0.896897	-0.0893459	0.645071	0.180216	S			1	2.84934	6.97881	4.89027	14.0175
ADAR__P55265_4__868	P55265-4	ADAR__868	Isoform 4 of Double-stranded RNA-specific adenosine deaminase	1	868	R.S#PEAQPK.T	114.329	110.679	115.59	112.65	116.248	111.776	112.367	110.82	109.342	117.847	126.943	111.167	0.00412078	0.000321625	0.718351	-0.0345899	0.460246	0.0636353	S			1	2.24657	2.08726	1.3646	6.67423
ADAT1__Q9BUB4__227	Q9BUB4	ADAT1__227	tRNA-specific adenosine deaminase 1	1	227	K.SGPIS#PGIHSCDLTVEGLATVTR.I	47.2231	52.7786	50.45	48.8449	54.5449	46.7723	43.0025	45.7228	53.8676	42.1671	45.0983	42.7607	0.011265	-0.00278019	0.291131	-0.0773987	1.67939	-0.210499	S			1	5.56288	8.04105	11.8949	3.5754
ADCY9__O60503__1257	O60503	ADCY9__1257	Adenylate cyclase type 9	3	1257	R.VIPQHQLS#ISPDIR.V	368.55	350.609	338.89	353.216	344.459	315.097	313.176	318.614	311.449	302.998	399.545	319.004	0.451434	-0.0630991	1.89961	-0.165712	0.145382	-0.0506523	S			1	4.23563	5.91433	1.18922	15.1957
ADD1__P35611_3__12	P35611-3	ADD1__12	Isoform 3 of Alpha-adducin	3	12	R.AAVVTS#PPPTTAPHK.E	361.958	322.266	342.72	277.62	292.643	291.629	264.115	283.414	291.755	263.01	404.69	326.549	1.93942	-0.252779	1.94621	-0.291127	0.091271	-0.0466793	S			1	5.79851	2.92247	5.06773	21.4127
ADD1__P35611_3__358	P35611-3	ADD1__358	Isoform 3 of Alpha-adducin	5	358	R.SPGS#PVGEGTGSPPK.W	366.378	352.8	398.56	390.3	369.053	394.702	371.782	362.06	371.7	375.306	399.289	423.298	0.315198	0.0461309	0.105034	-0.0158284	0.619196	0.0999161	S			1	6.30788	3.56536	1.51684	6.00956
ADD1__P35611_3__431	P35611-3	ADD1__431	Isoform 3 of Alpha-adducin	1	431	K.YSDVEVPASVTGYSFASDGDSGTCS#PLR.H	13.2263	9.11182	8.9	7.58201	8.3424	5.92123	6.45296	9.26149	5.56444	12.7994	12.7285	9.58198	0.926443	-0.515963	0.859552	-0.553886	0.296937	0.168567	S			1	23.4229	17.0034	27.2077	15.7002
ADD1__P35611_3__436	P35611-3	ADD1__436	Isoform 3 of Alpha-adducin	3	436	K.YSDVEVPASVTGYSFASDGDSGTCSPLRHS#FQK.Q	98.9299	91.6735	98.68	90.2708	86.0091	100.943	87.0631	102.348	79.7321	52.572	117.726	114.245	0.328257	-0.0614348	0.40194	-0.104109	0.0248374	-0.0238359	S			1	4.27184	8.32518	12.8617	38.6443
ADD1__P35611_3__465	P35611-3	ADD1__465	Isoform 3 of Alpha-adducin	1	465	R.GDEASEEGQNGSS#PK.S	135.784	152.649	134.64	143.793	140.822	158.189	136.114	153.866	144.42	148.814	112.386	133.096	0.344169	0.0657645	0.18579	0.0381186	0.327407	-0.101626	S			1	7.15006	6.29327	6.13402	13.9015
ADD1__P35611_3__512	P35611-3	ADD1__512	Isoform 3 of Alpha-adducin	6	512	R.TS#TSAVPNLFVPLNTNPK.E	326.742	356.811	336.99	354.113	346.539	331.567	310.697	350.419	333.462	301.881	340.596	337.452	0.129537	0.016413	0.234501	-0.037181	0.372292	-0.0585873	S			1	4.49363	3.33451	6.0121	6.58277
ADD1__P35611_3__645	P35611-3	ADD1__645	Isoform 3 of Alpha-adducin	1	645	K.SPPDQPAVPHPPPST#PIK.L	38.4805	37.342	34.7	43.3112	38.4471	29.139	34.0181	35.5793	38.2382	33.1045	46.5248	35.9996	0.0095557	0.00488528	0.208223	-0.0355058	0.150047	0.0651617	T			1	5.26434	19.481	5.93604	18.3235
ADD1__P35611_3__676	P35611-3	ADD1__676	Isoform 3 of Alpha-adducin	1	676	K.LEEDLVPEPTTGDDSDAATFKPTLPDLS#PDEPSEALGFPMLEK.E	10.2836	7.72345	10.52	10.2826	13.3066	10.7886	12.5117	8.93328	8.51157	10.2545	7.7907	13.7125	0.685197	0.269149	0.111098	0.0705421	0.216212	0.154781	S			1	16.3093	14.1348	22.0106	28.1014
ADD1__P35611_3__757	P35611-3	ADD1__757	Isoform 3 of Alpha-adducin	2	757	R.TPS#FLKK.S	391.439	385.134	367.77	349.241	361.483	404.469	366.584	356.029	399.597	221.477	377.392	379.048	0.206661	-0.0372248	0.189329	-0.0281769	0.453332	-0.226736	S			1	3.21344	7.8027	6.07592	27.763
ADD3__Q9UEY8__402	Q9UEY8	ADD3__402	Gamma-adducin	3	402	R.HKS#DVEIPATVTAFSFEDDTVPLSPLK.Y	84.3874	90.0692	90.28	93.6236	84.8453	87.7755	86.2124	92.0508	104.001	95.3404	100.353	87.0438	0.0537425	0.00819375	0.45082	0.0924873	0.622575	0.0949024	S			1	3.78819	5.0359	9.63722	7.13198
ADD3__Q9UEY8__409	Q9UEY8	ADD3__409	Gamma-adducin	2	409	K.SDVEIPAT#VTAFSFEDDTVPLSPLK.Y	30.4334	25.3403	26.11	25.1409	23.5132	27.531	26.2476	29.4255	31.4183	35.5419	29.4316	30.5146	0.40989	-0.104067	0.3264	0.0889537	0.856503	0.221744	T			1	10.0584	7.95798	8.98336	10.2436
ADD3__Q9UEY8__414	Q9UEY8	ADD3__414	Gamma-adducin	2	414	K.SDVEIPATVTAFS#FEDDTVPLSPLK.Y	90.6795	79.713	83.24	72.2431	71.6931	84.9181	85.5692	75.0252	78.0724	67.9807	86.8072	82.1857	0.697802	-0.14831	0.481613	-0.0877418	0.354087	-0.0980135	S			1	6.62185	9.80763	6.82064	12.4209
ADD3__Q9UEY8__423	Q9UEY8	ADD3__423	Gamma-adducin	3	423	K.SDVEIPATVTAFSFEDDTVPLS#PLK.Y	78.8871	79.3941	70.98	75.1374	76.0806	87.015	78.5664	84.697	77.5404	66.1874	78.5166	79.1073	0.253377	0.0553803	0.473432	0.0708651	0.13339	-0.0347088	S			1	6.17421	8.31388	4.82115	9.77801
ADD3__Q9UEY8__650	Q9UEY8	ADD3__650	Gamma-adducin	1	650	R.LS#TSTTIENIEITIK.S	33.2049	28.5696	33.95	26.16	29.8884	34.7886	31.3518	31.2819	29.3649	25.1263	24.7376	27.5146	0.209461	-0.0756072	0.276418	-0.0572753	1.49481	-0.306954	S			1	9.13628	14.2922	3.67669	5.82994
ADD3__Q9UEY8__673;677	Q9UEY8	ADD3__673;677	Gamma-adducin	1	673;677	K.IEEVLS#PEGS#PSK.S	10.9202	9.04133	8.45542	8.75751	9.12967	8.28729	10.4841	7.74879	10.4492	11.7491	9.76641	9.71683	0.405091	-0.11859	0.0252568	0.0133999	0.396555	0.136289	S	S		2	13.5939	4.83836	16.4136	11.1353
ADD3__Q9UEY8__673;677;681	Q9UEY8	ADD3__673;677;681	Gamma-adducin	2	673;677;681	K.IEEVLS#PEGS#PSKS#PSK.K	199.88	177.288	217.463	197.368	186.117	215.979	211.342	170.925	192.042	195.994	130.624	145.906	0.0376243	0.0116817	0.153637	-0.0501637	0.823031	-0.331605	S	S	S	3	10.1607	7.54748	10.5598	21.7097
ADD3__Q9UEY8__677	Q9UEY8	ADD3__677	Gamma-adducin	4	677	K.IEEVLS#PEGS#PSKS#PSK.K	163.66	156.762	158.65	176.7	162.234	164.219	181.119	191.999	179.254	198.895	178.747	194.808	0.74035	0.0707538	2.2618	0.205396	2.06316	0.256907	S	S	S	3	2.23215	4.6756	3.73856	5.58146
ADGRA2__Q96PE1__1107	Q96PE1	ADGRA2__1107	Adhesion G protein-coupled receptor A2	4	1107	R.ALPAAAEDGS#PVFGEGPPSLK.S	95.3879	103.315	95.67	86.276	94.4133	94.881	95.3939	94.5636	89.8183	91.4641	112.215	98.484	0.755304	-0.0952259	0.711458	-0.0733751	0.145674	0.0376833	S			1	4.58359	5.2677	3.22559	10.4794
ADGRL2__O95490_6__1445	O95490-6	ADGRL2__1445	Isoform 6 of Adhesion G protein-coupled receptor L2	1	1445	R.GNS#DGYIIPINK.E	55.7945	74.9102	61.85	70.4292	72.136	67.5455	51.4473	69.0663	57.5488	56.2336	71.8232	64.253	0.431953	0.125881	0.250311	-0.112886	0.0037013	-0.00183651	S			1	15.2207	3.31287	15.0742	12.1615
ADNP__Q9H2P0__921	Q9H2P0	ADNP__921	Activity-dependent neuroprotector homeobox protein	1	921	K.VIPEDAS#ESEEK.L	65.2649	65.2533	53.89	64.3656	63.2065	68.795	64.789	63.9176	56.3359	72.8556	60.3627	58.9247	0.407094	0.0906503	0.0150823	0.004954	0.166908	0.0592779	S			1	10.6784	4.50593	7.53763	11.9625
AEBP2__Q6ZN18__18;24	Q6ZN18	AEBP2__18;24	Zinc finger protein AEBP2	1	18;24	R.LS#PLPPGS#PGSAAR.G	9.05351	9.9105	12.6295	14.2248	12.5649	12.2133	8.79377	11.1098	12.1584	14.5338	15.221	10.2962	0.928116	0.303954	0.0360558	0.0212307	0.681829	0.342209	S	S		2	17.7289	8.2633	16.109	19.9784
AFAP1__Q8N556_2__265	Q8N556-2	AFAP1__265	Isoform 2 of Actin filament-associated protein 1	4	265	K.EAYSGCSGPVDSECPPPPSS#PVHK.A	121.37	115.646	117.83	97.3127	104.136	100.368	105.841	116.071	143.122	98.2396	114.178	153.547	2.62201	-0.233522	0.109186	0.0408397	0.0791031	0.0445128	S			1	2.44204	3.39717	15.8308	23.3373
AFAP1__Q8N556_2__277	Q8N556-2	AFAP1__277	Isoform 2 of Actin filament-associated protein 1	1	277	K.LS#SERPSSDGEGVVENGITTCNGK.E	27.1696	34.483	28.59	34.5878	34.348	31.9095	38.9564	36.8921	28.8223	32.0951	32.1869	35.6526	0.668871	0.160264	0.558746	0.213979	0.568383	0.147177	S			1	12.8917	4.40868	15.3493	6.08774
AFAP1__Q8N556_2__752	Q8N556-2	AFAP1__752	Isoform 2 of Actin filament-associated protein 1	4	752	K.SGTSSPQS#PVFR.H	1092.42	1032.54	1147.06	1172.83	1053.28	1156.35	1145.56	1045.77	1110.19	1306.72	908.306	1031.48	0.299432	0.0478909	0.0785128	0.0129449	0.0232289	-0.0112916	S			1	5.25203	5.74614	4.5973	18.8496
AFAP1__Q8N556_2__763	Q8N556-2	AFAP1__763	Isoform 2 of Actin filament-associated protein 1	2	763	R.TLENS#PISSCDTSDTEGPVPVNSAAVLK.K	53.4189	46.1453	52.59	52.2283	50.3016	51.0856	55.4519	50.2766	53.2931	56.3087	57.1075	59.0591	0.0721411	0.0137885	0.345546	0.0636884	1.30102	0.180855	S			1	7.85083	1.89218	4.90394	2.46099
AFDN__P55196_5__1082	P55196-5	AFDN__1082	Isoform 5 of Afadin	2	1082	R.TSS#VVTLEVAK.Q	130.712	116.006	126.33	128.935	131.305	124.531	125.138	108.225	129.482	130.592	102.035	125.293	0.336886	0.0446398	0.16379	-0.0400065	0.198038	-0.0597188	S			1	6.07184	2.68041	9.28559	12.7325
AFDN__P55196_5__1106	P55196-5	AFDN__1106	Isoform 5 of Afadin	2	1106	K.QGAIYHGLATLLNQPS#PMMQR.I	24.4195	32.4056	32.2	32.2236	28.3847	31.6813	21.4649	30.728	34.5782	33.3085	37.6002	36.4809	0.139323	0.0519573	0.0551974	-0.0369949	0.980596	0.270572	S			1	15.3415	6.75344	23.3037	6.21908
AFDN__P55196_5__1231	P55196-5	AFDN__1231	Isoform 5 of Afadin	2	1231	R.EYFT#FPASK.S	104.366	103.171	101.4	90.5765	85.6177	82.68	87.4677	71.6714	89.2864	75.9695	95.366	80.9879	2.60806	-0.255062	1.62898	-0.314501	1.48758	-0.292039	T			1	1.44913	4.6252	11.699	11.9699
AFDN__P55196_5__1809	P55196-5	AFDN__1809	Isoform 5 of Afadin	1	1809	R.LFS#QGQDVSNK.V	14.4034	19.5297	19.63	17.3958	17.3748	22.3269	15.8938	20.3691	19.1723	16.869	13.9964	15.3133	0.188889	0.0921875	0.102799	0.0495619	0.571797	-0.214013	S			1	16.7412	14.9902	12.5387	9.34151
AFDN__P55196_5__215	P55196-5	AFDN__215	Isoform 5 of Afadin	2	215	R.TIS#NPEVVMK.R	293.376	278.949	252.81	252.367	228.808	220.531	241.924	227.722	220.418	223.141	230.454	240.456	1.26766	-0.233764	1.54345	-0.257902	1.56021	-0.249589	S			1	7.4762	7.06196	4.75429	3.75724
AFDN__P55196_5__423	P55196-5	AFDN__423	Isoform 5 of Afadin	2	423	R.LQLS#VTEVGTEK.L	89.1814	93.5041	90.58	98.8515	87.9659	85.7873	95.674	83.3329	83.7006	106.132	85.9782	91.3199	0.017261	-0.00349252	0.342862	-0.0568459	0.213504	0.0526888	S			1	2.42155	7.70238	8.01809	11.0515
AFF4__Q9UHB7__1058	Q9UHB7	AFF4__1058	AF4/FMR2 family member 4	1	1058	K.AVGM*PS#PVS#PK.L	97.7956	86.4183	90.67	97.6184	87.7908	96.402	98.6722	90.1534	79.5193	90.2829	89.7211	88.3871	0.195474	0.0359073	0.123372	-0.0347339	0.255481	-0.0344852	S	S		2	6.27413	5.70323	10.7279	1.08847
AFF4__Q9UHB7__336	Q9UHB7	AFF4__336	AF4/FMR2 family member 4	2	336	K.EMTHSWPPPLTAIHT#PCK.T	39.8181	30.3899	36.13	43.78	39.9714	40.7316	39.6204	36.1947	34.1952	34.1031	43.1232	44.4286	0.949872	0.227292	0.143365	0.0489815	0.528869	0.194138	T			1	13.404	4.85758	7.48193	13.8654
AFF4__Q9UHB7__674	Q9UHB7	AFF4__674	AF4/FMR2 family member 4	3	674	R.T#PVKPSSVEEEDSFFR.Q	448.561	398.205	408.89	423.146	402.691	409.597	437.826	434.664	437.846	559.619	466.93	476.211	0.153018	-0.0234234	0.521601	0.0614962	1.16609	0.259174	T			1	6.33898	2.52682	0.419248	10.1905
AFF4__Q9UHB7__694	Q9UHB7	AFF4__694	AF4/FMR2 family member 4	4	694	R.MFS#PMEEK.E	269.342	249.906	255.23	281.431	247.398	264.533	260.204	257.332	252.294	267.305	220.663	227.113	0.214327	0.0347548	0.0882241	-0.00868655	0.559307	-0.115116	S			1	3.8904	6.43461	1.56044	10.603
AFF4__Q9UHB7__703	Q9UHB7	AFF4__703	AF4/FMR2 family member 4	2	703	K.ELLS#PLS#EPDDRYPLIVK.I	90.0054	88.218	102.08	102.53	99.738	99.8896	98.278	103.825	91.4142	91.2708	119.762	116.719	0.752714	0.108314	0.319999	0.0664565	0.721586	0.225615	S	S		2	8.07027	1.55907	6.35435	14.3204
AFF4__Q9UHB7__703;706	Q9UHB7	AFF4__703;706	AF4/FMR2 family member 4	4	703;706	K.ELLS#PLS#EPDDRYPLIVK.I	158.47	157.093	154.722	151.987	155.665	151.543	142.976	141.115	148.841	144.646	183.952	132.993	1.01809	-0.0344243	2.07575	-0.119396	0.0652982	-0.0269161	S	S		2	1.20936	1.47801	2.79414	17.3534
AFF4__Q9UHB7__706	Q9UHB7	AFF4__706	AF4/FMR2 family member 4	1	706	K.ELLS#PLS#EPDDRYPLIVK.I	12.5629	13.1638	12.64	10.8227	9.7431	14.3522	12.3664	12.3487	13.576	15.7308	14.728	16.8132	0.338143	-0.135882	0.0187156	-0.00284618	2.0325	0.301133	S	S		2	2.55661	20.711	5.51175	6.61847
AFF4__Q9UHB7__814	Q9UHB7	AFF4__814	AF4/FMR2 family member 4	3	814	K.EKDLLPS#PAGPVPSK.D	246.142	234.963	267.78	252.418	246.76	261.121	241.54	242.809	261.582	275.627	283.099	268.329	0.133464	0.0218207	0.0285131	-0.00570426	1.16316	0.143238	S			1	6.68342	2.85448	4.5136	2.67879
AFTPH__Q6ULP2_9__518	Q6ULP2-9	AFTPH__518	Isoform 5 of Aftiphilin	3	518	R.KSS#GTGTEPVAK.L	465.768	476.324	438.59	456.918	499.514	462.008	450.276	504.192	489.085	346.571	486.011	447.79	0.290658	0.038925	0.461923	0.0642435	0.317762	-0.108818	S			1	4.22997	4.92008	5.78013	16.8824
AFTPH__Q6ULP2_9__863	Q6ULP2-9	AFTPH__863	Isoform 5 of Aftiphilin	1	863	K.LEIS#TSSLK.V	19.1867	13.4518	18.34	13.0545	10.979	14.689	20.5312	14.2461	13.5547	22.2486	20.0803	20.261	0.914952	-0.396715	0.112197	-0.0769112	0.944232	0.29604	S			1	18.218	14.4053	23.8593	5.7667
AGAP1__E7EUN2__1048	E7EUN2	AGAP1__1048	Arf-GAP with GTPase, ANK repeat and PH domain-containing protein 1	1	1048	R.FVLMAT#PNLSR.R	13.6437	16.1771	15.01	17.5793	12.5033	15.4061	13.7255	13.0871	17.3849	15.4301	18.4343	16.5782	0.0456449	0.0210181	0.0473669	-0.0205234	0.753327	0.170156	T			1	8.48532	16.7957	15.7414	9.01588
AGAP2__F8VVT9__522	F8VVT9	AGAP2__522	Arf-GAP with GTPase, ANK repeat and PH domain-containing protein 2	1	522	R.ISAS#SPR.V	39.283	33.8865	29.48	37.37	34.9557	42.3939	40.025	30.3896	35.5039	48.2984	36.2957	41.3167	0.48908	0.160383	0.0982963	0.0452264	0.79816	0.294674	S			1	14.3493	9.92323	13.6541	14.3625
AGFG1__P52594_4__181	P52594-4	AGFG1__181	Isoform 4 of Arf-GAP domain and FG repeat-containing protein 1	1	181	K.GTPSQS#PVVGR.S	209.909	184.108	194.67	201.942	177.94	196.846	175.714	146.399	169.231	184.797	168.067	186.793	0.141172	-0.0296088	1.30768	-0.260768	0.789381	-0.12546	S			1	6.61012	6.57805	9.40176	5.71673
AGFG1__P52594_4__383	P52594-4	AGFG1__383	Isoform 4 of Arf-GAP domain and FG repeat-containing protein 1	1	383	K.APVGS#VVSVPSQSSASSDK.Y	19.4543	26.0088	18.73	29.5536	17.6941	24.9561	24.9196	24.9229	21.2364	21.905	34.6132	21.996	0.25526	0.169657	0.365963	0.147005	0.42306	0.290537	S			1	18.739	24.8438	8.97942	27.9348
AHCTF1__Q8WYP5_2__1267	Q8WYP5-2	AHCTF1__1267	Isoform 2 of Protein ELYS	2	1267	R.IS#FVEEDVHPK.W	64.5693	63.505	57.45	62.1032	55.4203	57.1807	60.6807	61.774	59.0809	74.7776	53.267	54.324	0.532244	-0.0866944	0.22046	-0.0313558	0.049137	-0.0247507	S			1	6.20967	5.94819	2.23834	19.9468
AHCTF1__Q8WYP5_2__1576	Q8WYP5-2	AHCTF1__1576	Isoform 2 of Protein ELYS	1	1576	R.NLS#FNELYPSGTLK.L	31.5891	28.9089	26.28	28.0963	29.2705	29.0955	26.0712	26.605	25.0666	33.5877	36.4298	36.3578	0.0222997	-0.0052589	0.877827	-0.158621	1.65748	0.293761	S			1	9.17716	2.19809	3.01426	4.5702
AHCTF1__Q8WYP5_2__1979	Q8WYP5-2	AHCTF1__1979	Isoform 2 of Protein ELYS	1	1979	R.EVS#PSDVR.E	268.625	256.992	276.18	274.451	285.712	264.033	281.814	276.922	265.667	302.171	212.58	218.684	0.373015	0.0397482	0.439972	0.040112	0.316923	-0.128568	S			1	3.61655	3.94646	3.01292	20.4747
AHNAK__Q09666__1007	Q09666	AHNAK__1007	Neuroblast differentiation-associated protein AHNAK	2	1007	K.FS#MPSLK.G	121.209	140.452	110.85	118.765	152.388	134.244	138.303	149.015	134.238	147.837	160.557	151.107	0.786338	-0.169247	0.999058	-0.126773	0.148369	-0.0308683	S			1	12.0973	12.4539	5.43226	4.31251
AHNAK__Q09666__1010	Q09666	AHNAK__1010	Neuroblast differentiation-associated protein AHNAK	3	1010	K.FSMPS#LKGEGPEFDVNLSK.A	110.166	154.047	93.67	68.2993	72.0948	57.4957	80.1537	78.4714	59.4639	60.6468	85.0272	111.872	0.34935	0.122049	0.7743	0.178441	1.42442	0.302785	S			1	26.1593	11.4832	15.806	29.8461
AHNAK__Q09666__1123	Q09666	AHNAK__1123	Neuroblast differentiation-associated protein AHNAK	1	1123	K.APDVEGQGLDWS#LK.I	38.1487	38.1236	45.34	44.7176	43.0612	37.7221	52.049	44.2151	40.0788	57.3932	55.6688	50.5741	0.794769	-0.204322	0.293707	-0.1213	0.639489	-0.186346	S			1	10.26	8.73879	13.377	6.50041
AHNAK__Q09666__1286	Q09666	AHNAK__1286	Neuroblast differentiation-associated protein AHNAK	3	1286	K.ADIDVS#GPK.V	151.193	149.45	154.82	135.732	143.17	131.223	171.501	155.107	148.782	214.014	150.645	157.162	1.0584	-0.502166	0.61931	-0.323343	0.205245	0.15203	S			1	1.80437	4.41295	7.3996	20.0399
AHNAK__Q09666__1298	Q09666	AHNAK__1298	Neuroblast differentiation-associated protein AHNAK	2	1298	K.VDVEVPDVS#LEGPEGK.L	82.504	83.6724	73.62	72.3858	64.1335	75.3898	67.8806	75.3739	65.5923	61.742	71.1039	74.0477	1.77446	-0.15127	0.405102	0.061778	0.475284	0.19622	S			1	6.87783	8.25146	7.34956	9.31745
AHNAK__Q09666__1324	Q09666	AHNAK__1324	Neuroblast differentiation-associated protein AHNAK	1	1324	K.IS#MPDVDLNLK.G	18.0096	18.6659	14.69	13.0341	16.5509	14.1892	13.8811	18.6563	13.4589	10.6841	19.6292	12.9849	0.939829	-0.178365	1.11892	-0.199365	1.05552	-0.212921	S			1	12.4486	12.2849	18.8269	32.1837
AHNAK__Q09666__135	Q09666	AHNAK__135	Neuroblast differentiation-associated protein AHNAK	15	135	R.LKS#EDGVEGDLGETQSR.T	2164.88	2668.68	2246.39	2159.1	2650.46	2293.91	2004.12	2578.57	2112.62	2161.23	2223.34	2139.01	0.719727	-0.230716	0.360148	-0.15928	0.383359	-0.246494	S			1	11.4589	10.7222	13.6751	2.01001
AHNAK__Q09666__1445	Q09666	AHNAK__1445	Neuroblast differentiation-associated protein AHNAK	1	1445	K.MPEMS#IKPQK.I	76.6506	81.8418	62.8	69.3591	66.9452	62.689	60.857	68.5945	64.5177	72.2972	71.555	90.0214	0.012087	0.00478453	0.211145	-0.0805872	0.514251	-0.118076	S			1	13.3447	5.09139	5.98641	13.4097
AHNAK__Q09666__1452	Q09666	AHNAK__1452	Neuroblast differentiation-associated protein AHNAK	6	1452	K.IS#IPDVGLHLK.G	563.927	671.652	522.06	522.303	629.902	508.585	528.479	656.796	544.634	542.675	522.867	447.376	0.547127	-0.153234	0.677532	-0.190126	0.194123	0.0797752	S			1	13.1724	12.0011	12.1201	9.9717
AHNAK__Q09666__158	Q09666	AHNAK__158	Neuroblast differentiation-associated protein AHNAK	1	158	R.RVT#AYTVDVTGR.E	116.822	167.694	135.35	105.251	140.276	129.594	112.159	142.133	117.119	124.064	162.739	147.166	0.21314	-0.0817688	0.0529397	-0.0229425	0.699317	-0.216305	T			1	18.3966	14.3559	12.9769	13.4522
AHNAK__Q09666__1580	Q09666	AHNAK__1580	Neuroblast differentiation-associated protein AHNAK	1	1580	K.IS#MPDVGLNLK.A	11.4821	12.0942	8.35	8.65206	11.1335	9.28928	8.10251	12.3076	9.34145	5.5192	13.46	8.70886	0.340365	-0.162575	0.388499	-0.176914	0.0897773	0.0476633	S			1	18.873	13.2972	21.7891	43.2956
AHNAK__Q09666__1750	Q09666	AHNAK__1750	Neuroblast differentiation-associated protein AHNAK	1	1750	K.ADIDVSGPSVDT#DAPDLDIEGPEGK.L	35.741	35.9228	34.72	32.6516	33.452	33.2567	30.7294	29.5486	32.1205	32.1703	58.1438	38.4063	0.277194	-0.134975	0.159706	-0.10178	0.212273	-0.205482	T			1	1.82835	1.26003	4.18001	31.6011
AHNAK__Q09666__177	Q09666	AHNAK__177	Neuroblast differentiation-associated protein AHNAK	18	177	K.DIDISS#PEFK.I	1438.8	1388.72	1439.24	1410.6	1400.99	1451.75	1306.23	1316.67	1350.83	1307.77	1165.19	1231.88	2.20354	-0.0985378	2.30215	-0.203338	0.402415	0.274962	S			1	2.04202	1.89725	1.76118	5.7767
AHNAK__Q09666__1782	Q09666	AHNAK__1782	Neuroblast differentiation-associated protein AHNAK	1	1782	K.VS#MPDVDLNLK.G	15.1846	20.733	19.24	18.1907	19.8673	20.3712	17.2114	16.7691	19.3425	16.4824	18.5075	13.0857	0.0165648	-0.00115913	1.97948	-0.102649	1.86759	-0.203729	S			1	15.6159	5.86139	7.74137	17.096
AHNAK__Q09666__210	Q09666	AHNAK__210	Neuroblast differentiation-associated protein AHNAK	7	210	R.LPS#GSGAAS#PTGSAVDIR.A	390.647	436.843	415.76	394.377	446.936	426.155	397.096	448.254	421.567	392.797	523.843	463.775	0.241078	0.0831307	0.121429	-0.0488001	0.442387	-0.198254	S	S		2	5.58058	6.26541	6.0589	14.2562
AHNAK__Q09666__210;212	Q09666	AHNAK__210;212	Neuroblast differentiation-associated protein AHNAK	1	210;212	R.LPS#GS#GAASPTGSAVDIR.A	16.9615	18.0811	16.8944	14.8762	16.7919	22.464	19.7776	15.6152	21.9609	20.2136	21.899	18.7678	0.148066	0.0278329	0.147399	0.0272056	0.496952	0.150985	S	S		2	3.8507	21.8679	16.863	7.72246
AHNAK__Q09666__210;216	Q09666	AHNAK__210;216	Neuroblast differentiation-associated protein AHNAK	8	210;216	R.LPS#GSGAAS#PTGSAVDIR.A	374.486	353.557	368.378	365.116	359.339	372.069	374.718	346.76	370.989	356.217	375.741	369.21	0.115032	0.0597242	0.402394	0.143126	1.41219	0.229215	S	S		2	2.94485	1.74388	4.16851	2.7076
AHNAK__Q09666__212	Q09666	AHNAK__212	Neuroblast differentiation-associated protein AHNAK	1	212	R.LPSGS#GAASPTGSAVDIR.A	24.9759	20.4656	24.73	23.9995	26.0983	23.7827	24.9715	29.1793	25.2687	29.4536	21.8969	20.2386	0.00156122	0.00013639	0.0417687	-0.00521063	0.0651582	0.00623365	S			1	10.8422	5.19321	8.87047	20.5845
AHNAK__Q09666__212;216	Q09666	AHNAK__212;216	Neuroblast differentiation-associated protein AHNAK	2	212;216	R.LPSGS#GAAS#PTGSAVDIR.A	48.6469	55.7103	49.322	54.596	48.4667	60.8175	54.8067	48.9842	56.9967	52.9561	61.9973	58.8072	0.307301	0.0743092	0.704925	0.178609	0.0508705	0.0288543	S	S		2	7.60904	11.3048	7.72669	7.91674
AHNAK__Q09666__216	Q09666	AHNAK__216	Neuroblast differentiation-associated protein AHNAK	7	216	R.LPSGSGAAS#PTGSAVDIR.A	243.446	226.644	234.88	236.194	215.347	220.389	220.78	228.594	232.291	237.444	229.186	233.225	0.332386	0.0927207	0.292059	0.0652353	0.898513	0.17718	S			1	3.57531	4.85613	2.58635	1.77008
AHNAK__Q09666__218	Q09666	AHNAK__218	Neuroblast differentiation-associated protein AHNAK	1	218	R.LPSGSGAASPT#GSAVDIR.A	33.6865	38.4321	43.03	45.1762	30.8566	44.7841	45.8762	41.7741	29.3436	44.9804	39.1852	39.2235	0.624389	-0.0692482	0.585575	-0.0484965	0.114527	-0.0105054	T			1	12.172	20.2536	22.075	8.10822
AHNAK__Q09666__2185	Q09666	AHNAK__2185	Neuroblast differentiation-associated protein AHNAK	1	2185	K.IS#MPDVNLNLK.G	43.9593	48.6649	40.94	39.9177	37.1906	38.2436	38.9149	37.5383	27.9924	37.4532	36.8931	36.0108	0.127682	0.0693248	0.0368644	0.0229374	0.343148	0.0997175	S			1	8.74412	3.57672	17.0864	1.97684
AHNAK__Q09666__2387	Q09666	AHNAK__2387	Neuroblast differentiation-associated protein AHNAK	1	2387	K.IS#MPDLDLHLK.S	10.9256	14.6036	11.75	11.5157	11.2365	12.9507	12.1797	15.5897	13.3951	16.7187	20.0925	11.5297	1.19706	-0.211493	1.11204	-0.354783	1.55747	-0.275354	S			1	15.5316	7.72826	12.5952	26.7681
AHNAK__Q09666__2397	Q09666	AHNAK__2397	Neuroblast differentiation-associated protein AHNAK	7	2397	K.ISMPDLDLHLKS#PK.A	1157.04	1125.95	1132.92	1038.08	1006.99	1042.3	609.473	808.919	742.102	567.844	854.564	698.287	0.159746	-0.0623325	0.361088	0.143027	0.605706	0.374871	S			1	1.43271	1.87395	14.0963	20.3075
AHNAK__Q09666__2708	Q09666	AHNAK__2708	Neuroblast differentiation-associated protein AHNAK	3	2708	K.IS#MPDIDLNLK.G	52.8625	74.8177	56.11	55.5505	55.41	47.4894	52.6715	62.6458	58.3574	55.3853	50.6823	54.6375	0.220671	0.144607	0.13867	0.116518	0.0218488	0.0202754	S			1	19.3429	8.73599	8.64277	4.71777
AHNAK__Q09666__2775	Q09666	AHNAK__2775	Neuroblast differentiation-associated protein AHNAK	1	2775	K.IS#MPGFK.G	21.9797	30.6984	25.74	30.5523	34.2038	27.9004	31.9536	32.2255	33.5994	30.871	35.3935	28.6116	0.503003	-0.214033	0.171754	-0.0816714	0.477445	-0.193645	S			1	16.7298	10.2472	2.70697	10.9193
AHNAK__Q09666__2836	Q09666	AHNAK__2836	Neuroblast differentiation-associated protein AHNAK	2	2836	K.IS#MPDIDLNLTGPK.I	92.0385	111.522	107.57	89.7103	99.8719	91.4043	94.5431	89.8354	95.2125	94.7391	109.911	104.842	0.693658	0.240706	1.17802	0.318331	0.786904	0.274859	S			1	9.93084	5.81244	3.14434	7.48704
AHNAK__Q09666__308	Q09666	AHNAK__308	Neuroblast differentiation-associated protein AHNAK	1	308	K.IKFPT#MK.V	60.717	85.9966	68.61	64.1108	63.6288	72.6519	75.4955	70.1329	90.0524	72.0288	78.2484	108.335	0.678822	-0.147019	0.784484	-0.154202	0.0245864	-0.00761635	T			1	18.0196	7.59924	13.1203	22.5238
AHNAK__Q09666__3326	Q09666	AHNAK__3326	Neuroblast differentiation-associated protein AHNAK	2	3326	K.APS#LDIK.G	409.577	460.321	390.9	291.225	292.808	253.527	290.041	287.793	278.435	248.804	340.158	303.366	0.245237	-0.103685	0.286903	0.130328	0.462962	0.264282	S			1	8.54789	7.96461	2.15662	15.453
AHNAK__Q09666__3426	Q09666	AHNAK__3426	Neuroblast differentiation-associated protein AHNAK	8	3426	K.VSMPDVELNLKS#PK.V	338.887	454.202	466.91	502.217	646.412	667.144	587.354	711.74	619.153	550.105	641.081	543.856	0.0139203	0.00940562	0.80012	0.260884	0.937327	0.301129	S			1	16.7934	14.8426	10.1062	9.40935
AHNAK__Q09666__379	Q09666	AHNAK__379	Neuroblast differentiation-associated protein AHNAK	3	379	K.GPQITGPS#LEGDLGLK.G	84.7833	76.1443	79.89	66.3834	63.7112	62.2219	59.7988	57.7843	50.463	54.7518	70.0066	62.462	0.659969	0.0854514	2.41362	0.217117	1.29044	0.147622	S			1	5.39683	3.28927	8.7706	12.2224
AHNAK__Q09666__4425	Q09666	AHNAK__4425	Neuroblast differentiation-associated protein AHNAK	11	4425	K.GPS#LDIDT#PDVNIEGPEGK.L	382.953	411.739	421.65	322.918	340.864	339.14	332.753	344.747	343.314	325.751	381.537	350.895	1.58173	-0.240523	1.22245	-0.152399	1.93263	-0.175771	S	T		2	4.95768	2.96161	1.92506	7.92064
AHNAK__Q09666__4425;4430	Q09666	AHNAK__4425;4430	Neuroblast differentiation-associated protein AHNAK	1	4425;4430	K.GPS#LDIDT#PDVNIEGPEGK.L	23.1235	32.1499	27.7577	32.451	37.4588	24.1525	37.8913	40.7411	35.0898	37.4253	24.8501	36.5979	2.27317	-0.278339	2.22722	-0.25283	1.24566	-0.200959	S	T		2	16.3087	21.4346	7.45408	21.3413
AHNAK__Q09666__4564	Q09666	AHNAK__4564	Neuroblast differentiation-associated protein AHNAK	3	4564	K.VGIDT#PDIDIHGPEGK.L	225.436	290.251	293.09	304.188	387.911	431.707	473.826	491.013	530.632	411.739	478.5	311.123	1.36487	-0.197703	0.0863279	-0.0187585	0.227599	0.0700154	T			1	14.1944	17.2965	5.84409	21.0404
AHNAK__Q09666__4900	Q09666	AHNAK__4900	Neuroblast differentiation-associated protein AHNAK	1	4900	R.LDFEGPDAKLS#GPSLK.M	17.282	21.5146	20.75	20.6365	18.6931	21.1969	18.7364	20.7486	15.5443	8.762	17.9345	17.8767	0.129083	0.0483179	0.7872	0.221742	0.390527	-0.135265	S			1	11.364	6.51289	14.3072	35.5312
AHNAK__Q09666__4903	Q09666	AHNAK__4903	Neuroblast differentiation-associated protein AHNAK	2	4903	K.LSGPS#LK.M	410.754	555.235	407.18	350.852	405.677	347.289	354.882	398.931	360.656	340.988	338.89	373.877	0.0762369	0.0235517	0.307165	-0.113819	0.684947	-0.417843	S			1	18.4536	8.89569	6.44424	5.58634
AHNAK__Q09666__4908	Q09666	AHNAK__4908	Neuroblast differentiation-associated protein AHNAK	3	4908	K.M*PS#LEISAPK.V	344.815	317.998	330.41	273.146	253.918	250.028	263.42	250.204	221.769	215.646	251.461	240.994	0.792716	-0.315007	0.784864	-0.301152	0.997465	-0.381971	S			1	4.05375	4.7786	8.68263	7.80197
AHNAK__Q09666__4960	Q09666	AHNAK__4960	Neuroblast differentiation-associated protein AHNAK	3	4960	K.VEAPSLDVHMDS#PDINIEGPDVK.I	70.733	74.5297	83.09	83.5041	92.5079	94.7723	91.493	110.348	93.9677	114.464	116.3	110.271	0.26547	-0.0942146	0.880194	-0.318381	0.604092	-0.249609	S			1	8.31565	6.60368	10.3918	2.71834
AHNAK__Q09666__4995	Q09666	AHNAK__4995	Neuroblast differentiation-associated protein AHNAK	7	4995	K.SPS#LDVTVPEAELNLETPEISVGGK.G	331.215	397.547	336.06	295.617	297.134	253.222	302.926	302.173	290.479	270.269	331.391	312.747	0.525676	0.107745	0.167122	0.0387439	0.295079	0.0916234	S			1	10.418	8.83924	2.33791	10.2775
AHNAK__Q09666__5110	Q09666	AHNAK__5110	Neuroblast differentiation-associated protein AHNAK	9	5110	K.AEAPLPS#PK.L	1760.9	1966.77	1906.71	1600.9	1897.03	1840.18	1623.26	2040.01	1921.94	1388.8	1780.05	1549.79	0.290171	-0.0650032	0.108767	-0.0238501	0.0553629	0.0145503	S			1	5.63709	8.83201	11.5375	12.5022
AHNAK__Q09666__5125	Q09666	AHNAK__5125	Neuroblast differentiation-associated protein AHNAK	5	5125	K.LEGELQAPDLELS#LPAIHVEGLDIK.A	86.3028	87.6421	95.49	91.2593	82.6824	76.5849	98.9212	90.42	95.3083	98.798	96.8656	90.5587	0.379117	-0.0779302	0.0403124	-0.0126447	1.11327	-0.255889	S			1	5.52599	8.82784	4.49659	4.51626
AHNAK__Q09666__5184	Q09666	AHNAK__5184	Neuroblast differentiation-associated protein AHNAK	1	5184	K.VKT#PSFGISAPQVSIPDVNVNLK.G	12.6164	20.2085	16	18.9856	23.0394	20.306	19.4626	21.4871	16.2997	18.1897	29.2609	17.0147	0.542675	-0.104973	0.600911	0.0792497	0.668935	0.0871993	T			1	23.3704	9.95112	13.7003	31.4434
AHNAK__Q09666__5186	Q09666	AHNAK__5186	Neuroblast differentiation-associated protein AHNAK	1	5186	K.TPS#FGISAPQVSIPDVNVNLK.G	16.8539	14.8915	10.52	10.3132	9.80489	7.64871	8.76648	10.9743	11.3204	8.6761	10.8387	12.9737	0.835564	0.352336	0.454191	0.229643	0.510184	0.400908	S			1	23.0147	15.2839	13.3811	19.8424
AHNAK__Q09666__5195	Q09666	AHNAK__5195	Neuroblast differentiation-associated protein AHNAK	4	5195	K.TPSFGISAPQVS#IPDVNVNLK.G	135.955	144.277	124.32	112.303	120.409	111.493	108.352	108.594	108.118	104.102	121.993	113.07	1.11275	-0.60612	0.852396	-0.444368	0.656858	-0.379549	S			1	7.43366	4.29696	0.219698	7.91252
AHNAK__Q09666__5261	Q09666	AHNAK__5261	Neuroblast differentiation-associated protein AHNAK	1	5261	K.MEGGGAEVHAQLPS#LEGDLR.G	91.985	95.8695	97.34	96.6095	91.9826	94.2834	87.1461	77.3021	83.7113	100.398	98.9139	93.7826	1.44898	-0.233058	1.99106	-0.315602	1.31582	-0.254337	S			1	2.91031	2.45351	6.04004	3.55299
AHNAK__Q09666__5279	Q09666	AHNAK__5279	Neuroblast differentiation-associated protein AHNAK	1	5279	K.LEGPDVS#LK.G	37.4853	36.4884	35.89	34.598	37.3348	28.8239	36.4354	29.7742	33.6845	35.66	29.0658	36.4138	0.137095	-0.0117782	1.69782	-0.200678	0.440987	0.0394191	S			1	2.20063	12.9366	10.0527	11.9905
AHNAK__Q09666__5293	Q09666	AHNAK__5293	Neuroblast differentiation-associated protein AHNAK	1	5293	K.GPGVDLPSVNLS#MPK.V	18.2986	14.6756	24.49	11.8316	17.4057	18.1005	20.6765	18.4717	17.9381	19.2528	24.0061	25.2423	0.523025	-0.124838	0.769841	-0.137243	0.539392	-0.119366	S			1	25.9096	21.7779	7.62881	13.8487
AHNAK__Q09666__5298	Q09666	AHNAK__5298	Neuroblast differentiation-associated protein AHNAK	1	5298	K.VS#GPDLDLNLK.G	55.923	59.6382	52.92	53.176	58.6131	43.4586	50.2854	69.015	54.889	43.3053	63.7033	48.9286	0.411578	-0.279667	0.0139589	-0.00951784	0.468789	0.253466	S			1	5.99243	14.8356	16.8092	20.2689
AHNAK__Q09666__5310	Q09666	AHNAK__5310	Neuroblast differentiation-associated protein AHNAK	1	5310	K.GPS#LKGDLDASVPSMK.V	44.1199	53.1488	42.6	32.5904	37.0876	35.7664	35.8648	41.7331	40.8662	25.7169	39.4412	48.6151	0.383404	-0.118015	0.116038	0.0480695	0.260955	-0.111622	S			1	12.2311	6.57634	8.02173	30.3874
AHNAK__Q09666__5332	Q09666	AHNAK__5332	Neuroblast differentiation-associated protein AHNAK	2	5332	K.VHAPGLNLS#GVGGK.M	156.576	168.229	164.63	148.95	131.326	122.271	152.817	143.527	143.494	158.049	186.233	160.207	1.62722	-0.185736	0.788268	0.106173	0.0606824	0.0239972	S			1	3.65747	10.1109	3.66465	9.32806
AHNAK__Q09666__5393	Q09666	AHNAK__5393	Neuroblast differentiation-associated protein AHNAK	3	5393	K.VSVGAPDLS#LEASEGSIK.L	55.9872	55.3394	49.81	54.3378	58.3453	46.8049	50.109	57.251	45.3667	42.8006	57.9121	56.1486	1.55806	-0.281962	1.62974	-0.154142	0.199376	0.0437065	S			1	6.32049	11.0213	11.7512	15.8026
AHNAK__Q09666__5400	Q09666	AHNAK__5400	Neuroblast differentiation-associated protein AHNAK	11	5400	K.VSVGAPDLSLEASEGS#IKLPK.M	795.795	935.329	746.29	699.879	663.344	617.884	644.29	622.489	600.608	484.788	483.389	603.083	0.0481697	-0.014836	0.284664	-0.0773319	0.0990865	-0.0387931	S			1	11.8705	6.22056	3.50878	13.1178
AHNAK__Q09666__5464	Q09666	AHNAK__5464	Neuroblast differentiation-associated protein AHNAK	2	5464	K.VKGS#LGATGEIK.G	243.799	270.969	239.7	205.611	214.945	190.479	212.439	203.825	223.588	171.535	205.716	228.636	0.0323236	-0.0151255	0.213986	0.0764011	0.816893	-0.257447	S			1	6.75722	6.06208	4.64588	14.2277
AHNAK__Q09666__5519	Q09666	AHNAK__5519	Neuroblast differentiation-associated protein AHNAK	2	5519	K.LPTGQIS#GPEIK.G	85.2542	82.356	84.93	89.4963	75.8746	77.8452	81.7513	87.3636	76.1892	81.4028	84.381	94.7228	1.77141	-0.304202	1.54971	-0.23772	1.20758	-0.31641	S			1	1.88639	9.08063	6.83304	8.05087
AHNAK__Q09666__5530	Q09666	AHNAK__5530	Neuroblast differentiation-associated protein AHNAK	1	5530	K.GS#EVGFHGAAPDISVK.G	84.2269	106.75	79.34	82.271	68.9329	72.0435	63.7308	73.2406	65.8583	84.2591	88.1362	82.3648	0.288836	-0.0542738	0.290923	-0.0419412	0.254871	0.0448076	S			1	16.2256	9.37746	7.38211	3.46433
AHNAK__Q09666__5552	Q09666	AHNAK__5552	Neuroblast differentiation-associated protein AHNAK	3	5552	K.GPAFNMAS#PESDFGINLK.G	102.558	93.5452	94.91	94.5204	96.2671	111.145	103.31	110.03	116.704	105.573	148.682	111.861	0.772754	-0.276009	1.18571	-0.414384	0.236971	-0.0855136	S			1	5.00746	9.07755	6.08766	19.0815
AHNAK__Q09666__5589	Q09666	AHNAK__5589	Neuroblast differentiation-associated protein AHNAK	4	5589	K.GGADVSGGVSAPDISLGEGHLS#VK.G	244.516	276.759	228.47	205.03	225.976	198.812	189.18	190.614	182.541	181.36	222.236	228.188	0.240167	0.0531457	1.27752	0.181576	0.846452	0.331218	S			1	9.84049	6.77896	2.29775	12.1048
AHNAK__Q09666__5620	Q09666	AHNAK__5620	Neuroblast differentiation-associated protein AHNAK	2	5620	K.FAGGLHFS#GPK.V	88.4002	70.0869	88.66	77.6239	62.0221	62.9715	94.3357	74.6047	75.5083	88.1569	57.4123	73.2417	0.229923	0.0206289	0.68825	-0.058909	0.618903	-0.155402	S			1	12.9263	12.9503	13.6716	21.0793
AHNAK__Q09666__570	Q09666	AHNAK__570	Neuroblast differentiation-associated protein AHNAK	4	570	R.IS#MSEVDLNVAAPK.V	120.492	124.748	114.86	97.9547	117.453	93.8597	104.472	103.712	108.342	83.6792	99.4625	96.9616	0.868009	-0.286611	0.0341687	-0.015839	0.365435	-0.175686	S			1	4.13196	12.2289	2.35315	9.08581
AHNAK__Q09666__5731	Q09666	AHNAK__5731	Neuroblast differentiation-associated protein AHNAK	17	5731	K.GGVTGS#PEASISGSK.G	1011.42	1085.31	1053.61	1042.34	1029.78	1040.26	1009.99	1034.03	1026.87	1077.1	1204.97	1097.85	0.115793	-0.0348786	0.590695	0.0814365	0.637593	0.110562	S			1	3.53026	0.648888	1.20547	6.09113
AHNAK__Q09666__5731;5739	Q09666	AHNAK__5731;5739	Neuroblast differentiation-associated protein AHNAK	1	5731;5739	K.GGVTGS#PEASISGS#KGDLK.S	47.8928	53.3631	50.0414	54.9922	56.4082	51.705	55.6989	45.8805	59.2234	46.8258	58.5707	50.4863	0.227678	-0.017489	0.515016	-0.036854	0.783931	0.101486	S	S		2	5.46473	4.43791	12.8998	11.5658
AHNAK__Q09666__5739	Q09666	AHNAK__5739	Neuroblast differentiation-associated protein AHNAK	2	5739	K.GGVTGS#PEASISGS#KGDLK.S	101.423	122.886	122.12	95.6108	112.334	102.953	109.296	115.261	115.885	105.316	109.996	103.476	0.865778	0.108418	0.299423	0.087906	0.149166	0.0430751	S	S		2	10.5445	8.08841	3.20545	3.16347
AHNAK__Q09666__5746;5749;5752	Q09666	AHNAK__5746;5749;5752	Neuroblast differentiation-associated protein AHNAK	2	5746;5749;5752	K.SS#KAS#LGS#LEGEAEAEASSPK.G	95.8219	102.028	100.294	106.883	120.871	104.998	99.3168	104.809	96.6396	114.428	79.7338	76.2052	0.62428	-0.156119	0.0974183	-0.0251535	0.560526	-0.11996	S	S	S	3	3.22213	7.81821	4.15408	23.4382
AHNAK__Q09666__5749	Q09666	AHNAK__5749	Neuroblast differentiation-associated protein AHNAK	3	5749	K.AS#LGS#LEGEAEAEASSPK.G	201.808	185.764	175.23	175.905	167.888	157.831	182.613	176.799	169.955	187.417	196.621	184.621	1.01446	0.15844	0.103703	0.0126296	0.305731	-0.141089	S	S		2	7.13436	5.41612	3.59066	3.31232
AHNAK__Q09666__5749;5752	Q09666	AHNAK__5749;5752	Neuroblast differentiation-associated protein AHNAK	19	5749;5752	K.AS#LGS#LEGEAEAEASSPK.G	1247.9	1502.95	1261.39	1187.91	1421.37	1220.8	1312.62	1479.89	1286.08	1244.89	1458.04	1286.76	1.02622	-0.166023	0.581159	-0.0883616	0.0807572	0.0149344	S	S		2	10.7309	9.89803	7.72902	8.49194
AHNAK__Q09666__5749;5752;5763	Q09666	AHNAK__5749;5752;5763	Neuroblast differentiation-associated protein AHNAK	4	5749;5752;5763	K.AS#LGS#LEGEAEAEASS#PK.G	136.554	152.651	146.427	152.148	144.712	136.892	152.615	145.244	147.185	146.134	146.21	145.526	0.213534	-0.0670325	0.0757143	0.0236636	0.023828	-0.00812772	S	S	S	3	5.58983	5.27623	2.57532	0.256841
AHNAK__Q09666__5752	Q09666	AHNAK__5752	Neuroblast differentiation-associated protein AHNAK	12	5752	K.AS#LGS#LEGEAEAEASSPK.G	777.218	794.096	788.85	769.86	771.136	715.057	770.921	758.98	747.688	720.223	807.758	776.824	0.0328955	-0.00624041	0.238498	0.0308343	0.0548114	0.00738833	S	S		2	1.09797	4.25724	1.53032	5.77795
AHNAK__Q09666__5752;5763	Q09666	AHNAK__5752;5763	Neuroblast differentiation-associated protein AHNAK	8	5752;5763	K.ASLGS#LEGEAEAEASS#PK.G	398.201	414.514	400.338	383.987	405.494	406.31	358.742	372.69	378.272	404.176	359.237	360.889	0.841339	-0.0650859	1.52098	-0.0513788	0.285068	-0.034242	S	S		2	2.19267	3.17597	2.71949	6.79936
AHNAK__Q09666__5763	Q09666	AHNAK__5763	Neuroblast differentiation-associated protein AHNAK	6	5763	K.ASLGSLEGEAEAEASS#PK.G	519.315	475.676	520.3	544.947	530.01	591.656	534.32	497.341	557.497	580.611	433.158	502.215	0.2564	-0.0206792	1.94896	-0.128469	0.884871	-0.109615	S			1	5.04542	5.78877	5.72772	14.5996
AHNAK__Q09666__5769	Q09666	AHNAK__5769	Neuroblast differentiation-associated protein AHNAK	1	5769	K.GKFS#LFK.S	285.682	343.339	268.06	224.108	234.916	204.038	225.522	219.424	232.696	190.606	237.452	309.803	0.998712	0.137325	0.465496	0.0686674	0.0016733	0.000659819	S			1	13.1672	7.08919	2.94088	24.4158
AHNAK__Q09666__5782	Q09666	AHNAK__5782	Neuroblast differentiation-associated protein AHNAK	4	5782	R.SNS#FSDER.E	1250.07	1212.47	1269.45	1346.65	1291.07	1309.42	1341.03	1266.75	1371.32	1433.55	1046.23	1298.53	0.598174	0.215672	0.0591007	-0.0134527	0.832922	-0.130006	S			1	2.32899	2.15244	4.05652	15.6098
AHNAK__Q09666__5790	Q09666	AHNAK__5790	Neuroblast differentiation-associated protein AHNAK	1	5790	R.EFS#GPS#TPTGTLEFEGGEVSLEGGK.V	154.468	188.232	182.5	170.983	225.049	221.987	251.665	259.968	262.178	266.908	348.448	297.344	1.42672	0.0808655	1.0978	0.0924999	0.0460315	0.0177985	S	S		2	10.3206	14.7422	2.14878	13.5436
AHNAK__Q09666__5794	Q09666	AHNAK__5794	Neuroblast differentiation-associated protein AHNAK	17	5794	R.EFSGPST#PTGTLEFEGGEVSLEGGK.V	623.018	670.181	666.13	652.4	700.535	715.524	750.982	748.991	749.412	770.433	919.815	797.465	0.354139	-0.0973627	0.679324	0.103118	0.966941	0.241785	T			1	4.00223	4.78337	0.139929	9.59897
AHNAK__Q09666__5824	Q09666	AHNAK__5824	Neuroblast differentiation-associated protein AHNAK	2	5824	K.FGT#FGGLGSK.S	71.5998	62.6617	71.13	68.8496	69.8392	73.0322	76.7093	70.2971	68.0606	69.1833	39.7948	44.7532	0.109033	-0.0639496	0.210731	-0.129937	0.096051	0.0582623	T			1	7.34733	3.0973	6.26208	30.7016
AHNAK__Q09666__5830	Q09666	AHNAK__5830	Neuroblast differentiation-associated protein AHNAK	5	5830	K.FGTFGGLGS#K.S	698.577	876.688	624.8	504.856	533.913	428.915	360.038	410.746	356.113	277.85	246.754	256.564	0.266248	0.0437878	0.343002	0.0664096	0.837844	-0.417966	S			1	17.6579	11.0819	8.11238	6.10497
AHNAK__Q09666__5851;5857	Q09666	AHNAK__5851;5857	Neuroblast differentiation-associated protein AHNAK	1	5851;5857	K.LQGS#GVSLAS#K.K	37.4591	46.1624	43.7027	35.3012	40.7548	35.1497	39.2149	46.4958	33.5966	40.2182	43.9351	47.7165	0.114099	-0.0180581	0.740726	-0.0565054	0.748994	-0.0734819	S	S		2	10.5715	8.61455	16.2624	8.52932
AHNAK__Q09666__5857	Q09666	AHNAK__5857	Neuroblast differentiation-associated protein AHNAK	5	5857	K.LQGSGVSLAS#K.K	324.912	365.954	307.8	304.809	269.748	229.005	245.7	266.245	248.176	291.24	207.13	236.135	0.779055	-0.195278	0.230544	-0.093825	0.169546	0.0506062	S			1	8.97781	14.1635	4.42635	17.4502
AHNAK__Q09666__698	Q09666	AHNAK__698	Neuroblast differentiation-associated protein AHNAK	1	698	K.IS#MPDVDLHVK.G	80.1819	108.036	85.28	79.387	105.701	78.6383	82.5191	109.435	87.2329	71.5348	72.7742	65.3724	0.419585	0.0405121	0.276746	0.0461448	0.368181	0.103932	S			1	16.2675	17.5332	15.4454	5.67201
AHNAK__Q09666__819	Q09666	AHNAK__819	Neuroblast differentiation-associated protein AHNAK	1	819	K.IS#MPDVDLHLK.G	24.3874	33.0226	28.84	24.7536	29.0439	21.1426	28.862	28.3691	23.8005	16.2355	20.3363	22.0856	0.0942001	-0.0524854	0.0548593	0.0297051	1.12873	-0.383329	S			1	15.0203	15.8347	10.3325	15.3576
AHNAK__Q09666__93	Q09666	AHNAK__93	Neuroblast differentiation-associated protein AHNAK	2	93	R.S#PEPGQTWTR.E	783.414	767.48	769.03	787.47	760.662	791.055	750.899	725.422	734.953	958.215	778.302	764.186	0.0164002	0.00543688	0.767489	0.174833	0.207979	0.0523926	S			1	1.13616	2.13018	1.74637	12.9777
AHNAK2__Q8IVF2__842	Q8IVF2	AHNAK2__842	Protein AHNAK2	1	842	K.MPS#FGVSAPGK.S	49.1386	50.5366	51.41	41.6094	41.5575	51.1942	45.2122	49.7331	43.4303	44.2395	52.8159	50.8315	0.232272	0.0119295	1.80138	-0.0692004	0.408179	0.108256	S			1	2.27507	12.3894	7.044	9.10777
AJUBA__Q96IF1__119	Q96IF1	AJUBA__119	LIM domain-containing protein ajuba	3	119	R.LEPTAPALS#PR.S	240.663	251.254	245.44	271.475	254.155	264.967	251.614	255.281	242.292	253.024	224.516	216.412	1.40048	0.100578	0.329053	0.0229617	0.556901	-0.0875274	S			1	2.1578	3.31981	2.68134	8.31343
AJUBA__Q96IF1__230	Q96IF1	AJUBA__230	LIM domain-containing protein ajuba	1	230	R.HS#YPPALGSPGALAGAGVGAAGPLER.R	52.199	49.3437	55.11	49.6398	53.1339	45.914	50.109	51.4151	46.0476	44.2932	85.0272	56.977	0.424885	-0.075285	0.58171	-0.0861537	0.335681	0.250038	S			1	5.52153	7.28482	5.69041	33.5664
AKAP1__Q92667__533	Q92667	AKAP1__533	A-kinase anchor protein 1, mitochondrial	1	533	K.AIT#PPLPESTVPFSNGVLK.G	26.7095	26.5538	28.03	26.6186	22.8746	27.053	25.0026	31.1793	25.3006	26.533	26.6883	25.2423	0.432976	-0.0599681	0.146974	-0.0270987	0.962422	0.100856	T			1	2.99314	9.0034	12.8246	3.03524
AKAP10__O43572__187	O43572	AKAP10__187	A-kinase anchor protein 10, mitochondrial	2	187	K.QSSLAEPVS#PSK.K	87.0626	82.3354	87.22	79.7844	78.2949	88.0906	90.8187	78.1534	82.8708	90.1541	88.319	96.7266	0.261566	-0.0457844	0.282128	0.0452989	0.0220851	0.00628726	S			1	3.24504	6.43257	7.62492	4.81899
AKAP11__Q9UKA4__1100	Q9UKA4	AKAP11__1100	A-kinase anchor protein 11	2	1100	R.NVIPDT#PPSTPLVPSR.A	105.629	100.518	92.28	97.0783	100.655	91.3717	100.104	100.553	107.288	90.4762	108.777	100.477	1.28474	0.103818	2.54363	0.1277	0.499433	0.0478602	T			1	6.77063	4.85847	3.92064	9.17192
AKAP11__Q9UKA4__1240;1242	Q9UKA4	AKAP11__1240;1242	A-kinase anchor protein 11	7	1240;1242	R.S#VS#PTFLNPSDENLK.T	219.215	220.181	220.673	219.983	221.803	221.284	231.673	246.673	236.117	260.114	279.334	309.68	1.10467	-0.116471	0.689143	-0.0839646	0.613004	-0.0776217	S	S		2	0.337106	0.424135	3.23511	8.82899
AKAP11__Q9UKA4__1242	Q9UKA4	AKAP11__1242	A-kinase anchor protein 11	5	1242	R.S#VS#PTFLNPSDENLK.T	173.248	162.213	155.83	151.436	147.722	154.028	158.928	147.835	156.751	155.772	161.252	148.532	0.0538612	0.0241568	0.970592	-0.262568	0.540305	0.146886	S	S		2	5.3808	2.09819	3.80414	4.11133
AKAP11__Q9UKA4__1337	Q9UKA4	AKAP11__1337	A-kinase anchor protein 11	1	1337	K.YPS#CESVTDEYAGHLIQILK.Q	49.3633	44.9009	58.09	49.2321	46.4496	59.2449	40.1806	44.6049	42.2174	52.2391	56.6685	59.7755	0.618824	0.0837119	1.59407	-0.119274	0.233285	-0.0188944	S			1	13.2096	13.031	5.23091	6.73594
AKAP11__Q9UKA4__1485	Q9UKA4	AKAP11__1485	A-kinase anchor protein 11	1	1485	K.SLT#DSCLFEK.S	62.7608	59.4633	62.47	60.6357	66.08	69.0123	57.2986	54.851	57.8893	59.5945	60.3018	62.3948	0.208618	-0.0370638	0.59177	-0.0555288	0.252677	-0.065774	T			1	2.96543	6.51503	2.84221	2.39651
AKAP11__Q9UKA4__1580	Q9UKA4	AKAP11__1580	A-kinase anchor protein 11	2	1580	K.LS#PLTGQACR.Y	381.616	385.535	403.83	361.389	365.448	414.443	372.207	362.367	392.192	320.812	406.799	391.182	0.286786	0.0341173	0.789679	0.0726659	1.31002	-0.123835	S			1	3.03773	7.76199	4.04621	12.283
AKAP11__Q9UKA4__18	Q9UKA4	AKAP11__18	A-kinase anchor protein 11	5	18	R.KS#FSEDVFQSVK.S	240.685	244.939	236.75	254.201	254.422	231.037	250.379	266.306	243.005	212.21	234.087	216.658	0.265166	0.0982556	0.771134	0.241345	1.03294	0.526992	S			1	1.7009	5.45048	4.70294	5.23225
AKAP11__Q9UKA4__433	Q9UKA4	AKAP11__433	A-kinase anchor protein 11	1	433	R.KPESPYGNLCDAPDS#PRPVK.A	39.8823	41.178	43.73	36.0451	47.943	49.5971	40.5022	52.41	54.6017	47.289	75.4686	57.0553	0.150013	0.0359202	0.637736	0.121753	0.799379	0.157487	S			1	4.70646	16.6032	15.4302	23.8735
AKAP11__Q9UKA4__444	Q9UKA4	AKAP11__444	A-kinase anchor protein 11	1	444	R.EDS#GLFSPIR.S	76.2868	73.7378	88.03	76.9004	84.6496	82.5062	81.99	87.5277	89.4991	89.6494	82.9424	92.9206	0.381431	0.0465596	0.0406299	0.00765544	0.156934	0.0360138	S			1	9.6067	4.91867	4.50919	5.74749
AKAP12__Q02952__1116	Q02952	AKAP12__1116	A-kinase anchor protein 12	5	1116	K.VVGQTT#PESFEK.A	284.077	301.194	317.89	301.314	315.961	315.509	294.595	292.368	321.003	280.878	333.72	311.392	1.6826	-0.144715	2.63252	-0.172456	2.85185	-0.28822	T			1	5.61591	2.67881	5.26297	8.59402
AKAP12__Q02952__120	Q02952	AKAP12__120	A-kinase anchor protein 12	1	120	K.RDS#DKEMATK.S	262.055	274.249	263.42	229.774	247.223	246.399	239.973	236.717	232.93	208.785	223.516	222.602	0.608898	-0.0609879	1.37281	-0.154075	0.265886	0.0703945	S			1	2.50638	4.08294	1.4903	3.78106
AKAP12__Q02952__1225	Q02952	AKAP12__1225	A-kinase anchor protein 12	1	1225	K.ERPPAPS#SFVFQEETK.E	70.7544	72.1232	65.26	67.0152	66.0697	66.4373	60.8155	64.5945	61.645	63.3097	77.9192	77.3163	0.761193	0.0662434	1.55851	-0.182599	3.50761	-0.271243	S			1	5.23557	0.716661	3.18537	11.3472
AKAP12__Q02952__1295	Q02952	AKAP12__1295	A-kinase anchor protein 12	1	1295	K.DVPFFEGLEGSIDTGITVS#R.E	10.3478	10.4282	10.74	10.517	11.4631	11.0168	8.78723	9.93841	9.04354	8.78347	8.51003	8.8208	1.0817	-0.085451	1.57223	-0.075842	0.513265	0.115071	S			1	1.97208	4.30308	6.52937	1.94922
AKAP12__Q02952__1331	Q02952	AKAP12__1331	A-kinase anchor protein 12	6	1331	K.SPPS#PVER.E	689.417	672.433	683.65	643.279	614.072	670.512	632.784	644.581	663.381	647.776	811.623	755.936	1.68648	0.141031	0.87337	0.118171	1.16447	0.226471	S			1	1.26661	4.39224	2.38536	11.2821
AKAP12__Q02952__1395	Q02952	AKAP12__1395	A-kinase anchor protein 12	5	1395	K.EVSS#LEGS#PPPCLGQEEAVCTK.I	251.536	232.629	251.3	265.146	273.023	272.822	279.376	248.347	270.519	268.25	317.858	274.363	0.263728	0.0705094	0.113882	-0.0308553	0.63326	-0.190702	S	S		2	4.42511	1.66121	6.00693	9.43085
AKAP12__Q02952__1587	Q02952	AKAP12__1587	A-kinase anchor protein 12	1	1587	K.ADS#QDAGQETEKEGEEPQASAQDETPITSAK.E	79.3366	78.2732	84.89	69.2674	72.9187	65.4052	72.2068	75.7432	64.922	61.6132	51.4138	49.6898	0.154034	0.0302047	3.01339	0.155055	1.82346	0.159107	S			1	4.3958	5.42979	7.77613	11.8812
AKAP12__Q02952__1674	Q02952	AKAP12__1674	A-kinase anchor protein 12	1	1674	K.S#VPEDDGHALLAER.I	48.5393	48.2947	46.88	44.3099	52.4129	50.0317	52.6923	53.9074	53.4207	53.8713	51.1334	55.4658	2.83559	0.188286	2.62816	0.3176	0.513521	0.266099	S			1	1.86992	8.51354	1.14653	4.09651
AKAP12__Q02952__248	Q02952	AKAP12__248	A-kinase anchor protein 12	4	248	R.EQS#HAEISPPAESGQAVEECKEEGEEK.Q	243.478	245.309	250.82	275.327	279.182	288.207	312.74	318.542	290.457	362.377	216.811	310.228	1.50579	0.0322389	0.12184	0.0175798	0.270985	-0.0769386	S			1	1.55013	2.35327	4.82558	24.8765
AKAP12__Q02952__283	Q02952	AKAP12__283	A-kinase anchor protein 12	3	283	K.SAES#PT#SPVTSETGSTFK.K	234.168	233.184	238.38	240.933	240.9	239.848	246.146	221.148	247.091	256.525	194.914	217.643	0.682913	0.117039	0.808932	0.0633865	0.336743	0.0631119	S	T		2	1.17322	0.256451	6.17873	13.9697
AKAP12__Q02952__283;286	Q02952	AKAP12__283;286	A-kinase anchor protein 12	1	283;286	K.SAES#PT#SPVTSETGSTFK.K	100.365	95.8307	101.866	108.459	98.2568	116.533	106.03	100.262	105.157	102.099	95.8709	113.42	0.581696	0.0907066	0.249329	0.0427137	0.760647	0.178931	S	T		2	3.16234	8.5	2.99484	8.57149
AKAP12__Q02952__286	Q02952	AKAP12__286	A-kinase anchor protein 12	3	286	K.SAESPTS#PVTSETGSTFK.K	124.184	138.251	144.76	138.657	147.897	147.064	140.035	135.784	143.611	136.036	165.458	159.468	0.721813	-0.0603116	0.09053	0.00494244	0.27485	0.0779167	S			1	7.74819	3.53624	2.80283	10.1192
AKAP12__Q02952__371	Q02952	AKAP12__371	A-kinase anchor protein 12	11	371	R.LS#AEYEK.V	1617.68	1592.57	1652.05	1630.78	1522.64	1509.81	1610.04	1615.89	1653.05	1963.93	1531.56	1636.63	0.0129224	-0.00625349	0.351326	-0.130753	1.18102	-0.664575	S			1	1.84226	4.27473	1.43437	13.1819
AKAP12__Q02952__371;381	Q02952	AKAP12__371;381	A-kinase anchor protein 12	1	371;381	R.LS#AEYEKVELPS#EEQVSGSQGPSEEKPAPLATEVFDEK.I	25.0071	18.3914	25.8852	21.6413	22.4789	24.8638	21.2048	21.0844	20.9913	9.75543	16.3576	17.5963	1.22133	-0.0569753	0.848908	-0.0293799	0.281909	-0.0681414	S	S		2	17.7386	7.27134	0.507399	28.9303
AKAP12__Q02952__381	Q02952	AKAP12__381	A-kinase anchor protein 12	5	381	K.VELPS#EEQVSGSQGPSEEKPAPLATEVFDEK.I	329.278	333.548	336.4	321.532	311.779	327.222	323.208	323.444	332.43	355.462	279.758	317.907	1.03919	0.134549	0.291437	-0.0631008	0.0709978	0.0118699	S			1	1.07621	2.43923	1.61089	11.9142
AKAP12__Q02952__388	Q02952	AKAP12__388	A-kinase anchor protein 12	1	388	K.VELPSEEQVSGS#QGPSEEKPAPLATEVFDEK.I	66.2172	66.4875	64.5	66.7808	73.2895	76.4111	58.4086	59.7638	70.5928	61.2159	69.8725	67.7455	0.0576663	-0.00576817	1.40028	-0.117862	0.171484	-0.0317251	S			1	1.63985	6.80899	10.6129	6.80626
AKAP12__Q02952__505	Q02952	AKAP12__505	A-kinase anchor protein 12	14	505	K.VLSKPPEGVVSEVEMLSS#QER.M	675.131	670.418	704.97	678.631	660.687	703.019	610.209	621.997	657.455	613.877	721.024	671.019	0.33664	-0.139431	0.0576532	-0.0370248	0.339179	-0.148607	S			1	2.74129	3.12107	3.90406	8.01827
AKAP12__Q02952__514	Q02952	AKAP12__514	A-kinase anchor protein 12	1	514	K.VQGS#PLKK.L	425.639	315.427	424.56	380.385	304.302	373.559	422.845	285.988	427.259	402.171	303.898	345.466	0.334666	0.0594924	0.303037	0.0868529	0.033263	-0.00650534	S			1	16.2973	11.9334	21.2093	14.0738
AKAP12__Q02952__568	Q02952	AKAP12__568	A-kinase anchor protein 12	1	568	K.GESSAS#SPEEPEEITCLEK.G	64.7191	61.7773	68.29	72.7629	67.0893	63.1345	61.8634	78.7791	66.2306	67.3471	60.0823	66.4806	0.142828	-0.00942804	0.148095	0.0181037	0.176366	-0.0406861	S			1	5.02307	7.15273	12.7345	6.13882
AKAP12__Q02952__598	Q02952	AKAP12__598	A-kinase anchor protein 12	10	598	K.GLAEVQQDGEAEEGATS#DGEK.K	952.221	908.693	959.41	931.334	935.183	935.436	910.013	948.528	997.396	976.168	806.478	959.251	1.44654	0.133911	1.35918	0.159739	2.54048	0.244826	S			1	2.9191	0.246079	4.60029	10.2269
AKAP12__Q02952__608	Q02952	AKAP12__608	A-kinase anchor protein 12	2	608	R.EGVT#PWAS#FKK.M	89.7592	88.2077	95.7	103.417	97.7605	99.1073	106.194	96.4405	103.075	109.128	105.644	109.51	0.306921	0.0760651	1.03596	0.209623	0.638795	0.404193	T	S		2	4.33515	2.95196	4.8881	1.9708
AKAP12__Q02952__608;612	Q02952	AKAP12__608;612	A-kinase anchor protein 12	3	608;612	R.EGVT#PWAS#FKK.M	77.9689	85.9537	92.6191	94.725	81.2335	94.4721	94.9742	94.1366	107.551	141.466	76.8898	121.138	1.65561	-0.154381	2.08647	-0.208836	2.60251	-0.29661	T	S		2	8.57753	8.56117	7.59902	29.1773
AKAP12__Q02952__612	Q02952	AKAP12__612	A-kinase anchor protein 12	7	612	R.EGVT#PWAS#FKK.M	1015.71	971.21	952.54	898.132	840.563	902.461	827.94	828.478	886.905	794.711	765.83	832.659	0.319544	0.0641098	0.121872	-0.0301611	0.0238446	-0.0248056	T	S		2	3.3121	3.92498	3.99749	4.2015
AKAP12__Q02952__627	Q02952	AKAP12__627	A-kinase anchor protein 12	1	627	R.RPS#ES#DKEDELDK.V	104.366	98.0908	111.11	117.888	101.324	108.603	112.896	97.62	96.5637	150.328	67.4463	90.4468	1.04405	0.18903	0.74446	0.163475	0.0962348	0.0979666	S	S		2	6.22928	7.59779	8.92892	41.6455
AKAP12__Q02952__627;629	Q02952	AKAP12__627;629	A-kinase anchor protein 12	1	627;629	R.RPS#ES#DKEDELDK.V	78.0943	92.8569	87.2076	103.848	98.0322	92.4195	102.279	99.7474	87.1067	135.575	63.8235	76.899	1.44756	0.198035	0.501755	0.083765	0.20986	-0.127033	S	S		2	8.65593	5.82546	8.43359	41.493
AKAP12__Q02952__642	Q02952	AKAP12__642	A-kinase anchor protein 12	2	642	K.SAT#LSSTESTASEMQEEMKGSVEEPKPEEPK.R	60.4494	56.3164	65.8	71.3871	69.5715	68.469	65.6812	66.4407	61.3578	73.8112	45.6469	47.7196	0.803552	0.150524	0.741755	0.106504	0.304567	0.0481165	T			1	7.81333	2.11075	4.25129	28.1675
AKAP12__Q02952__644	Q02952	AKAP12__644	A-kinase anchor protein 12	1	644	K.SATLS#STESTASEMQEEMK.G	90.9684	98.0189	106.35	101.95	108.822	117.045	106.661	103.271	108.033	101.321	102.559	101.473	0.0296521	-0.00763344	0.386032	-0.0730133	0.370382	-0.0851259	S			1	7.82122	6.91642	2.3126	0.663455
AKAP12__Q02952__644;646	Q02952	AKAP12__644;646	A-kinase anchor protein 12	1	644;646	K.SATLS#ST#ESTASEMQEEMK.G	68.3689	61.3302	57.0744	64.3903	58.553	62.8446	60.2999	59.1014	58.155	55.9123	63.309	56.8505	0.382288	-0.0423332	0.0747929	-0.00649489	0.0560724	0.0117869	S	T		2	9.16202	4.88364	1.81612	6.86154
AKAP12__Q02952__645	Q02952	AKAP12__645	A-kinase anchor protein 12	2	645	K.SATLSS#TESTASEMQEEMK.G	172.563	175.089	183.77	179.064	173.336	163.654	174.147	175.517	179.371	164.567	193.231	177.983	0.00563244	0.0026355	0.0291672	0.00366343	0.0705407	-0.0218714	S			1	3.31857	4.528	1.5359	8.0306
AKAP12__Q02952__660	Q02952	AKAP12__660	A-kinase anchor protein 12	1	660	K.GS#VEEPKPEEPK.R	99.9144	102.935	103.94	123.34	96.8645	87.1454	98.7448	107.856	100.968	113.466	87.3803	101.327	1.03985	0.101273	0.0162086	0.00249289	1.30048	0.170609	S			1	2.0488	18.2848	4.63336	12.9593
AKAP12__Q02952__696;697;698	Q02952	AKAP12__696;697;698	A-kinase anchor protein 12	1	696;697;698	R.RGS#S#S#DEEGGPK.A	73.0175	80.9865	74.1205	81.2687	81.6629	81.7821	75.263	78.1963	75.0598	90.0738	84.6676	82.0203	0.515417	-0.085056	0.314685	-0.0563357	0.946321	0.201016	S	S	S	3	5.67833	0.329399	2.30421	4.79601
AKAP12__Q02952__887	Q02952	AKAP12__887	A-kinase anchor protein 12	2	887	K.ELSES#QVHM*MAAAVADGTR.A	109.749	123.513	119.12	103.009	116.618	112.58	116.153	104.625	118.109	136.691	147.402	120.973	0.445096	0.161415	1.09933	2.09519	0.419006	-0.219205	S			1	5.98572	6.31174	6.4501	9.84536
AKAP12__Q02952__910	Q02952	AKAP12__910	A-kinase anchor protein 12	1	910	R.S#PSWISASVTEPLEQVEAEAALLTEEVLER.E	30.1445	25.4329	20.62	26.6491	28.7452	29.8235	76.9687	69.3227	179.286	21.3252	26.1763	17.955	0.308395	0.0784748	0.0229978	-0.00456108	0.0918934	-0.057423	S			1	18.75	5.68235	56.5756	18.9414
AKAP13__Q12802_2__1559	Q12802-2	AKAP13__1559	Isoform 2 of A-kinase anchor protein 13	1	1559	R.SLS#PFRR.H	70.8507	68.8117	61.06	65.9452	67.5116	78.4862	67.0714	67.7124	65.305	46.7414	80.1382	66.0105	0.549987	-0.0937877	0.999853	0.0626666	0.387307	0.0639812	S			1	7.72061	9.67254	1.86934	26.0732
AKAP13__Q12802_2__1606	Q12802-2	AKAP13__1606	Isoform 2 of A-kinase anchor protein 13	3	1606	R.SFS#LEGLTGGAGVGNKPSSSLEVSSANAEELR.H	86.6667	87.4878	86.44	76.0036	78.0992	90.0897	88.4533	89.4764	94.2337	82.2618	94.8783	95.2713	0.188825	0.0313302	0.313004	0.0484744	0.380222	-0.0737515	S			1	0.634666	9.33717	3.40018	8.14965
AKAP13__Q12802_2__1646;1649	Q12802-2	AKAP13__1646;1649	Isoform 2 of A-kinase anchor protein 13	4	1646;1649	R.VDS#LVS#LSEEDLESDQR.E	138.004	118.946	130.012	130.976	129.675	134.806	130.707	133.214	136.264	129.069	124.595	114.014	0.344778	0.147317	0.799657	0.296197	0.397809	0.191202	S	S		2	7.41957	2.02317	2.08654	6.30827
AKAP13__Q12802_2__1933	Q12802-2	AKAP13__1933	Isoform 2 of A-kinase anchor protein 13	4	1933	K.FLSHS#TDSLNK.I	298.523	273.694	312.8	269.916	281.86	329.166	313.985	326.716	393.266	376.186	491.412	480.98	0.185877	-0.0365072	0.370173	-0.0777054	0.0120244	-0.00302734	S			1	6.70799	10.6709	12.3533	14.1767
AKAP13__Q12802_2__2415	Q12802-2	AKAP13__2415	Isoform 2 of A-kinase anchor protein 13	1	2415	R.SNT#EEALK.G	84.4837	89.5447	92.82	91.8606	89.1709	79.149	85.2579	91.8662	75.7317	90.2722	80.3089	95.7079	0.0141285	0.00668245	0.137287	-0.0548081	0.396282	-0.146532	T			1	4.72168	7.72424	9.62339	8.79833
AKAP13__Q12802_2__2703	Q12802-2	AKAP13__2703	Isoform 2 of A-kinase anchor protein 13	1	2703	R.IPS#FFPSPEEPPSPSAPSIAK.S	40.0856	54.4858	54.43	47.4385	54.8847	47.3699	50.0779	45.3639	48.0052	43.9925	42.2941	48.3241	0.770806	0.133401	0.373448	0.0655877	0.191405	0.108185	S			1	16.707	8.65574	4.94132	6.92959
AKAP13__Q12802_2__2713	Q12802-2	AKAP13__2713	Isoform 2 of A-kinase anchor protein 13	2	2713	R.IPSFFPSPEEPPS#PSAPSIAK.S	75.7731	69.6139	64.22	78.4698	79.3455	72.0978	75.9624	71.056	72.3377	58.6388	94.3175	72.9731	0.211812	-0.062546	0.107768	-0.0285344	0.193415	-0.0477002	S			1	8.27377	5.16188	3.48023	23.8399
AKAP13__Q12802_2__2724	Q12802-2	AKAP13__2724	Isoform 2 of A-kinase anchor protein 13	2	2724	K.SGS#LDSELSVS#PK.R	81.0273	93.7715	100.17	96.3446	84.8865	82.0716	87.0009	94.02	88.5629	86.1919	92.2083	87.6259	0.202258	-0.0453423	0.566856	-0.0817959	0.922054	-0.206582	S	S		2	10.6322	8.61378	4.1011	3.54384
AKAP13__Q12802_2__2724;2732	Q12802-2	AKAP13__2724;2732	Isoform 2 of A-kinase anchor protein 13	1	2724;2732	K.SGS#LDSELSVS#PK.R	27.1505	31.1651	30.1421	27.8392	31.0196	26.8621	28.3214	27.0321	28.2286	24.6285	28.6455	23.3824	0.245592	-0.0635466	0.167836	-0.0448644	0.0952494	-0.0268685	S	S		2	7.07518	7.60801	2.58102	10.7641
AKAP13__Q12802_2__2732	Q12802-2	AKAP13__2732	Isoform 2 of A-kinase anchor protein 13	1	2732	K.SGSLDSELSVS#PK.R	44.8903	50.4544	39.98	41.6501	43.4938	44.3495	43.0543	43.0049	45.122	42.8221	45.4763	44.5294	0.0373872	-0.00859822	0.157213	0.0230675	0.618905	-0.0786401	S			1	11.6178	3.19589	2.76321	3.03799
AKAP13__Q12802_2__790	Q12802-2	AKAP13__790	Isoform 2 of A-kinase anchor protein 13	1	790	K.ELVPDQAVISDSTFSLANS#PGSESVTK.D	39.7325	40.7461	39.82	38.5929	44.0293	36.9615	38.6451	39.928	43.6643	35.0802	40.1727	38.6638	0.715421	-0.0606801	1.05494	-0.0525113	1.05968	-0.108985	S			1	1.4006	9.28388	6.39975	6.88856
AKAP17A__Q02040__537	Q02040	AKAP17A__537	A-kinase anchor protein 17A	2	537	R.VVPEDGS#PEKR.C	402.729	386.296	391.66	362.082	393.741	376.232	372.871	386.634	378.978	368.82	342.925	383.033	0.490088	-0.086806	0.0100658	0.00335499	0.650897	-0.0511138	S			1	2.12925	4.2027	1.81711	5.57251
AKAP2__Q9Y2D5_4__1009	Q9Y2D5-4	AKAP2__1009	Isoform 3 of A-kinase anchor protein 2	6	1009	K.VKPPPS#PTTEGPSLQPDLAPEEAAGTQRPK.N	413.023	386.769	416.35	390.107	386.171	381.458	381.285	392.306	401.746	436.081	422.271	395.458	0.940304	-0.071006	0.543001	-0.0492376	0.342937	0.0440077	S			1	3.99721	1.1221	2.6139	4.94221
AKAP2__Q9Y2D5_4__1083	Q9Y2D5-4	AKAP2__1083	Isoform 3 of A-kinase anchor protein 2	1	1083	R.RKS#ALALR.W	42.3007	60.5843	45.62	31.7955	55.9353	32.1159	40.6786	51.4356	41.9301	12.1229	70.7381	47.6525	0.415994	-0.309321	0.297737	-0.147802	0.121998	-0.186312	S			1	19.6767	34.6581	13.1658	67.871
AKAP2__Q9Y2D5_4__226	Q9Y2D5-4	AKAP2__226	Isoform 3 of A-kinase anchor protein 2	2	226	K.SEGDNYSATLLEPAASSLS#PDHK.N	113.419	99.3969	102.16	110.041	109.934	104.333	109.161	102.912	114.225	99.6677	113.166	103.488	0.265242	0.0421259	0.281779	0.0509504	0.0255771	0.00615152	S			1	7.07444	3.0203	5.21009	6.59898
AKAP2__Q9Y2D5_4__349	Q9Y2D5-4	AKAP2__349	Isoform 3 of A-kinase anchor protein 2	2	349	R.QAPPHIELS#NSSPDPM*AEAER.T	30.0161	18.6247	20.54	18.15	16.0153	23.7936	19.6909	26.1742	21.5024	25.1693	21.8359	28.2534	0.371406	-0.255341	0.0517538	-0.0383197	0.19554	0.121486	S			1	26.4505	20.802	14.8967	12.7941
AKAP2__Q9Y2D5_4__352	Q9Y2D5-4	AKAP2__352	Isoform 3 of A-kinase anchor protein 2	3	352	R.QAPPHIELSNSS#PDPMAEAER.T	81.2092	90.5628	84.22	81.6901	77.2032	82.2345	85.3306	79.3021	92.6697	81.0807	80.8819	77.0812	0.710618	-0.0863005	0.0309959	0.00736606	0.86179	-0.0988235	S			1	5.59551	3.43526	7.80539	2.82863
AKAP2__Q9Y2D5_4__383	Q9Y2D5-4	AKAP2__383	Isoform 3 of A-kinase anchor protein 2	7	383	R.DALGDSLQVPVS#PSSTTSSR.C	377.956	369.646	373.9	357.843	360.598	359.946	359.301	363.865	338.548	345.186	373.929	357.209	2.31849	-0.0565583	1.14972	-0.0790372	0.8027	-0.0593188	S			1	1.11164	0.400548	3.81283	4.02354
AKAP2__Q9Y2D5_4__624	Q9Y2D5-4	AKAP2__624	Isoform 3 of A-kinase anchor protein 2	3	624	K.S#PGALETPSAAGSQGNTASQGK.E	236.372	241.299	245.38	233.514	225.234	262.153	249.144	245.117	250.4	253.604	260.178	232.677	0.0207969	-0.00429545	1.10951	0.0424861	0.376693	0.0459645	S			1	1.8714	8.06177	1.11198	5.7718
AKAP2__Q9Y2D5_4__696	Q9Y2D5-4	AKAP2__696	Isoform 3 of A-kinase anchor protein 2	6	696	R.SVNVS#LTQEELDSGLDELSVR.S	194.5	203.802	207.28	201.922	199.424	207.928	211.516	203.948	218.439	200.366	204.229	208.666	0.0962691	0.0087693	0.76746	0.0659383	0.221575	0.0181777	S			1	3.27337	2.15201	3.43017	2.03159
AKAP2__Q9Y2D5_4__698	Q9Y2D5-4	AKAP2__698	Isoform 3 of A-kinase anchor protein 2	1	698	R.SVNVSLT#QEELDSGLDELSVR.S	86.2386	89.6681	89.85	79.8354	87.5128	91.6976	84.6043	89.8046	90.6801	71.2986	78.1143	85.6782	0.240507	-0.0368991	0.0337031	-0.00362879	1.1138	-0.176886	T			1	2.29669	6.96738	3.71697	9.17902
AKAP2__Q9Y2D5_4__862	Q9Y2D5-4	AKAP2__862	Isoform 3 of A-kinase anchor protein 2	4	862	R.DGAEQQGPEATVEEAEAAAFGSEKPQSMFEPPQVSS#PVQEK.R	140.257	149.183	153.39	151.172	147.403	165.762	137.763	157.753	153.708	133.631	140.964	137.596	0.45387	0.0684185	0.106411	0.0206855	1.08782	-0.103439	S			1	4.54332	6.26478	7.05792	2.67148
AKAP2__Q9Y2D5_4__951	Q9Y2D5-4	AKAP2__951	Isoform 3 of A-kinase anchor protein 2	10	951	R.TLS#MIEEEIR.A	572.638	569.509	501.41	489.254	540.731	491.452	492.604	512.346	497.98	494.054	601.201	530.815	0.640571	-0.111387	0.912867	-0.129044	0.0512523	-0.0154316	S			1	7.34698	5.73936	2.03733	10.0449
AKAP2__Q9Y2D5_4__979	Q9Y2D5-4	AKAP2__979	Isoform 3 of A-kinase anchor protein 2	1	979	R.QVLQSTQS#PR.T	261.38	259.646	284.73	297.085	267.41	311.794	267.051	279.557	287.734	403.557	333.196	309.982	0.69788	0.121062	0.400139	0.0502957	1.28663	0.37748	S			1	5.21568	7.7401	3.74544	13.9654
AKAP9__Q99996_6__1654	Q99996-6	AKAP9__1654	Isoform 6 of A-kinase anchor protein 9	1	1654	R.SS#IDNENLVSER.E	54.489	78.3246	64.44	81.3742	68.2429	64.5903	76.3566	74.0816	75.6466	68.1525	64.6787	65.35	0.262462	0.118956	0.622326	0.196812	0.0146389	0.0067682	S			1	18.2077	12.362	1.54447	2.78928
AKIRIN2__Q53H80__21	Q53H80	AKIRIN2__21	Akirin-2	1	21	R.TLDFDPLLSPAS#PK.R	56.2119	59.957	55.58	58.9542	56.0073	54.8013	64.9446	53.9074	55.3997	57.2	72.4938	62.1933	0.132379	-0.0167795	0.0791342	0.0208719	0.644273	0.159957	S			1	4.13248	3.77541	10.3096	12.1929
AKT1__P31749__124	P31749	AKT1__124	RAC-alpha serine/threonine-protein kinase	6	124	R.SGS#PSDNSGAEEMEVSLAKPK.H	285.383	283.947	314.05	302.425	310.018	311.772	310.883	308.911	315.449	278.709	257.422	291.31	0.248645	-0.0227092	0.165049	-0.0115466	0.021397	-0.00433227	S			1	5.76672	1.61275	1.0758	6.21013
AKT1S1__Q96B36_3__203	Q96B36-3	AKT1S1__203	Isoform 3 of Proline-rich AKT1 substrate 1	4	203	K.S#LPVSVPVWGFK.E	246.966	253.29	235.69	180.022	213.421	200.67	147.433	170.081	191.5	129.744	156.338	134.831	0.0684337	-0.0307472	0.231503	-0.0795313	0.236812	0.0906177	S			1	3.63424	8.51076	12.9877	10.0616
AKT1S1__Q96B36_3__266	Q96B36-3	AKT1S1__266	Isoform 3 of Proline-rich AKT1 substrate 1	4	266	R.LNT#SDFQK.L	316.993	325.794	322.64	314.562	320.708	337.065	285.518	280.891	297.415	257.287	190.001	197.539	0.595972	0.0651938	0.799461	0.0823088	0.599305	-0.0943764	T			1	1.38553	3.58862	2.9606	17.1511
AKT2__P31751__451	P31751	AKT2__451	RAC-beta serine/threonine-protein kinase	5	451	R.YFDDEFTAQSITIT#PPDR.Y	159.326	163.087	169.03	170.259	184.048	187.154	172.57	173.25	163.241	165.383	192.146	188.192	1.32064	0.139834	0.614635	0.0508163	0.962092	0.15114	T			1	2.98678	4.98258	3.2959	7.94164
ALDH1A1__P00352__267	P00352	ALDH1A1__267	Retinal dehydrogenase 1	2	267	K.RVT#LELGGK.S	137.988	243.191	142.99	118.663	224.616	130.995	129.63	253.229	139.068	131.827	304.081	141.95	0.127343	-0.144311	0.00466411	-0.00618259	0.0979074	0.140684	T			1	33.9667	36.6506	39.5443	50.1825
ALDH1A1__P00352__337	P00352	ALDH1A1__337	Retinal dehydrogenase 1	1	337	K.YILGNPLT#PGVTQGPQIDKEQYDK.I	49.8234	70.5394	43.53	41.4973	62.8873	49.6623	46.7995	72.4611	54.0272	35.3701	95.7318	54.5703	0.116214	-0.0893841	0.100598	0.0804174	0.136868	0.180005	T			1	25.868	21.0214	22.9081	49.8289
ALDOA__P04075_2__100	P04075-2	ALDOA__100	Isoform 2 of Fructose-bisphosphate aldolase A	1	100	R.LQS#IGTENTEENR.R	13.3868	14.9738	15.99	13.8392	17.0762	12.4943	14.5658	13.3127	15.1187	19.285	18.3978	13.3431	0.0705128	-0.0309371	0.185797	-0.0447104	0.483903	0.202274	S			1	8.87452	16.276	6.4561	18.8449
ALDOA__P04075_2__93	P04075-2	ALDOA__93	Isoform 2 of Fructose-bisphosphate aldolase A	4	93	K.GILAADESTGS#IAK.R	217.945	208.512	218.05	190.284	207.499	196.628	202.428	204.358	210.981	205.574	210.361	212.528	1.31681	-0.116736	1.02391	-0.0611369	0.640061	-0.0363707	S			1	2.54918	4.39398	2.17836	1.69847
ALS2__Q96Q42__1462	Q96Q42	ALS2__1462	Alsin	1	1462	R.S#ESPEPGYVVTSSGLLLPVLLPR.L	14.3071	21.1855	22.57	18.313	19.239	19.6542	19.9814	17.0255	21.1512	18.6944	21.8359	20.3505	0.0374409	-0.0214384	0.00367525	0.00237221	0.127005	0.0683794	S			1	22.8652	3.60064	10.9682	7.74395
ALS2__Q96Q42__483	Q96Q42	ALS2__483	Alsin	1	483	R.RLS#LPGLLSQVSPR.L	38.5661	35.9536	34.67	39.9788	36.7374	36.8746	36.6325	44.9946	36.4189	34.6614	52.1575	42.548	0.397627	0.0570103	0.411675	0.112512	0.577576	0.244632	S			1	5.45505	4.8413	12.4292	20.3193
ALS2__Q96Q42__492	Q96Q42	ALS2__492	Alsin	1	492	R.LSLPGLLSQVS#PR.L	13.0979	9.5129	10.37	10.0788	10.1963	11.7121	9.22296	10.7076	10.9906	11.2746	10.4486	8.68647	0.0987932	-0.0441352	0.22089	-0.0930326	0.257694	-0.117097	S			1	17.029	8.54383	9.21163	13.0418
ALYREF__E9PB61__101	E9PB61	ALYREF__101	THO complex subunit 4	1	101	K.WQHDLFDS#GFGGGAGVETGGK.L	25.2006	21.3706	26.32	22.3894	19.6613	19.6433	39.527	25.7947	22.9068	40.986	31.553	26.3505	0.997864	-0.240617	0.405928	0.275499	0.89012	0.44007	S			1	10.6822	7.68445	30.195	22.5068
ALYREF__E9PB61__246	E9PB61	ALYREF__246	THO complex subunit 4	2	246	K.QQLS#AEELDAQLDAYNAR.M	149.181	150.468	157.57	156.522	152.12	147.477	160.805	150.727	137.302	165.973	146.707	153.021	0.0335961	-0.00347911	0.1421	-0.0267028	0.171278	0.0265152	S			1	2.96425	2.97489	7.8812	6.3273
AMFR__Q9UKV5__509	Q9UKV5	AMFR__509	E3 ubiquitin-protein ligase AMFR	1	509	R.SDS#IRPALNSPVERPSSDQEEGETSAQTER.V	8.97806	9.56432	11.14	10.0278	8.73377	8.66999	10.0529	9.71277	9.83086	10.1901	3.73076	7.00739	0.406739	-0.113769	0.0145009	-0.00417777	0.67104	-0.504154	S			1	11.3003	8.37938	1.75061	46.2981
AMFR__Q9UKV5__542	Q9UKV5	AMFR__542	E3 ubiquitin-protein ligase AMFR	2	542	R.VPLDLS#PR.L	79.0797	73.6967	78.71	80.2226	82.9914	76.5523	82.4776	84.2047	81.6579	77.8379	90.1722	83.2603	0.469001	0.0507015	1.38584	0.10139	0.764613	0.118313	S			1	3.8968	4.04148	1.57051	7.38106
AMOTL1__Q8IY63__241	Q8IY63	AMOTL1__241	Angiomotin-like protein 1	1	241	R.ANS#GQAHKDEALK.E	65.0615	57.0877	56.42	65.7719	62.2178	66.307	60.4835	57.3125	60.8152	49.1252	56.1199	66.906	0.791469	0.121778	0.00152645	0.000339217	0.134337	-0.0528084	S			1	8.07763	3.43174	3.24781	15.6099
AMOTL1__Q8IY63__805	Q8IY63	AMOTL1__805	Angiomotin-like protein 1	2	805	R.SVPSIAAATGTHS#R.Q	150.134	166.913	158.92	163.034	167.435	156.44	162.299	158.891	151.07	175.444	199.864	157.677	0.248859	0.0327912	0.0737843	-0.0112778	0.653675	0.163235	S			1	5.28986	3.40952	3.65743	11.9218
AMOTL1__Q8IY63__828	Q8IY63	AMOTL1__828	Angiomotin-like protein 1	2	828	K.GS#IGLLLGK.E	35.8695	40.489	36.34	29.2478	30.5064	31.0512	33.24	24.7178	42.6217	32.2669	30.3338	38.7197	2.02225	-0.311617	0.306191	-0.164131	0.576558	-0.153542	S			1	6.76713	3.05571	26.7113	13.0022
AMOTL1__Q8IY63__906	Q8IY63	AMOTL1__906	Angiomotin-like protein 1	2	906	R.LSTT#PAHS#PVLK.H	126.752	125.365	131.16	137.281	133.272	143.077	137.068	130.963	150.963	139.494	167.409	154.319	1.41134	0.109955	0.900075	0.128546	1.46162	0.267074	T	S		2	2.36853	3.57505	7.33877	9.08435
AMOTL2__Q9Y2J4_4__725	Q9Y2J4-4	AMOTL2__725	Isoform 4 of Angiomotin-like protein 2	1	725	K.S#VPSVFAAAAAGTQGWQGLSSSER.Q	63.2531	67.8758	68.08	68.177	62.6298	62.2544	75.3814	74.9739	72.2526	76.0447	73.8349	71.9768	0.341937	-0.0452239	1.86347	0.160223	1.73351	0.155344	S			1	4.11095	5.15331	2.29243	2.75376
AMPD2__Q01433__100	Q01433	AMPD2__100	AMP deaminase 2	3	100	R.S#LPGPAPCLK.H	329.117	341.672	316.04	297.146	344.376	284.35	283.702	306.06	284.669	242.576	379.562	257.158	0.443043	-0.0919892	1.64485	-0.174456	0.335753	-0.166452	S			1	3.89646	10.2444	4.33595	25.6684
AMPD2__Q01433__168	Q01433	AMPD2__168	AMP deaminase 2	4	168	R.QIS#QDVK.L	837.143	860.953	816.33	910.575	801.982	814.132	773.712	764.878	725.664	739.487	812.05	775.492	0.0377922	0.00701914	1.88232	-0.151193	1.19379	-0.111741	S			1	2.66404	7.06457	3.38846	4.67745
AMPD2__Q01433__76	Q01433	AMPD2__76	AMP deaminase 2	1	76	K.RAS#LQASTAAPEAR.G	142.729	165.288	140.7	150.611	162.872	151.008	158.264	157.989	157.39	174.22	147.072	156.021	0.233388	0.0498465	0.4542	0.0779922	0.353191	0.0891308	S			1	9.12465	4.50003	0.283086	8.69489
AMPD2__Q01433__875	Q01433	AMPD2__875	AMP deaminase 2	1	875	R.YETLCQELALITQAVQSEMLETIPEEAGITMS#PGPQ.-	23.6597	22.2036	19.68	19.8722	28.117	19.6542	124.806	98.6148	278.988	25.1907	27.0175	16.2312	0.081982	0.0454987	1.21573	2.93834	0.097985	0.0623789	S			1	9.2164	21.3959	58.1966	25.3051
ANAPC1__Q9H1A4__547	Q9H1A4	ANAPC1__547	Anaphase-promoting complex subunit 1	2	547	K.LLGS#LDEVVLLSPVPELR.D	119.058	111.337	108.98	114.382	98.636	123.336	105.343	109.22	106.724	96.6719	118.763	112.32	0.0438685	-0.0129013	0.863272	-0.079017	0.207225	-0.0502676	S			1	4.66011	11.153	1.83475	10.3985
ANAPC1__Q9H1A4__688	Q9H1A4	ANAPC1__688	Anaphase-promoting complex subunit 1	3	688	R.NFDFEGSLS#PVIAPK.K	190.776	176.734	196.96	185.637	186.674	192.609	197.863	186.778	185.744	177.506	189.818	170.785	0.00773434	0.00114839	0.0991635	0.0150397	0.46466	-0.0689994	S			1	5.50824	1.99756	3.53361	5.38109
ANAPC2__Q9UJX6__534	Q9UJX6	ANAPC2__534	Anaphase-promoting complex subunit 2	2	534	R.LLHQFSFS#PER.E	67.8331	81.0499	71.69	75.1883	71.415	69.3165	79.2718	69.0868	71.3163	69.4732	81.5159	80.8312	0.133356	-0.0307604	0.0199558	-0.00588578	0.271309	0.0717508	S			1	9.24411	4.13411	7.3118	8.75316
ANAPC4__Q9UJX5_3__778	Q9UJX5-3	ANAPC4__778	Isoform 3 of Anaphase-promoting complex subunit 4	1	778	K.IKEEVLS#ESEAENQQAGAAALAPEIVIK.V	38.8443	37.1055	42.31	37.8184	40.6409	39.1671	33.3956	40.4716	44.8453	36.1647	36.8565	39.3242	0.0414771	-0.00774879	0.0136017	0.00551304	0.473385	-0.074018	S			1	6.72145	3.60051	14.601	4.43501
ANKHD1__Q8IWZ3_6__1679	Q8IWZ3-6	ANKHD1__1679	Isoform 6 of Ankyrin repeat and KH domain-containing protein 1	2	1679	K.LNLTS#PK.R	175.142	153.42	166.03	181.387	149.617	149.78	173.286	142.009	167.38	200.925	142.378	169.823	0.138333	-0.0408468	0.126859	-0.035185	0.12533	0.0530747	S			1	6.61624	11.4162	10.3281	17.1257
ANKHD1__Q8IWZ3_6__177	Q8IWZ3-6	ANKHD1__177	Isoform 6 of Ankyrin repeat and KH domain-containing protein 1	4	177	R.LTS#SVSCALDEAAAALTR.M	67.5655	74.54	82.63	70.3578	72.7436	75.0204	74.1883	77.3124	84.0092	69.7953	84.2469	74.932	0.184571	-0.0430938	0.275802	0.0675593	0.0823137	0.026957	S			1	10.064	3.2067	6.39155	9.59815
ANKHD1__Q8IWZ3_6__95	Q8IWZ3-6	ANKHD1__95	Isoform 6 of Ankyrin repeat and KH domain-containing protein 1	1	95	R.TGGGGGASGS#DEDEVSEVESFILDQEDLDNPVLK.T	14.7673	15.0561	13.3	12.0252	14.5014	15.1779	15.9042	17.3127	19.4277	18.3401	14.3744	16.6341	0.161257	-0.0482659	1.28371	0.287815	0.75008	0.19454	S			1	6.5508	11.9392	10.1065	12.0932
ANKRD13D__Q6ZTN6_3__552;556	Q6ZTN6-3	ANKRD13D__552;556	Isoform 3 of Ankyrin repeat domain-containing protein 13D	2	552;556	R.GPGS#PPRT#PPAPGPPSFEEQLR.L	98.0947	102.66	97.2618	97.1407	103.458	95.7245	103.896	101.498	90.657	83.7978	119.793	101.38	0.0677102	-0.00822128	0.0511204	-0.00954666	0.0775331	0.0332753	S	T		2	2.92577	4.16864	7.14814	17.7058
ANKRD17__O75179__1709	O75179	ANKRD17__1709	Ankyrin repeat domain-containing protein 17	2	1709	K.LTVAS#PK.R	352.563	283.433	302.34	363.611	289.337	330.894	365.91	275.116	324.504	364.815	264.969	336.534	0.195577	0.0683212	0.0972366	0.0412165	0.0919283	0.0423932	S			1	11.4226	11.3507	14.1234	15.9769
ANKRD17__O75179__19	O75179	ANKRD17__19	Ankyrin repeat domain-containing protein 17	1	19	K.ATVPVAAATAAEGEGS#PPAVAAVAGPPAAAEVGGGVGGSSR.A	17.6565	14.8401	18.44	16.6213	18.1885	17.416	13.3624	16.1948	20.4916	15.108	16.9591	17.4289	0.13384	0.0360605	0.0430726	-0.0253683	0.136046	-0.0413907	S			1	11.1503	4.50126	21.5165	7.43727
ANKRD17__O75179__2401	O75179	ANKRD17__2401	Ankyrin repeat domain-containing protein 17	2	2401	R.APS#PAPSSVPLGSEKPSNVSQDR.K	74.3392	89.2361	89.09	85.2875	77.574	97.0757	74.6655	81.7842	91.1057	71.3094	86.4415	90.8833	0.117253	0.0409347	0.0882235	-0.0294765	0.0603861	-0.0232034	S			1	10.1623	11.3353	9.99127	12.382
ANKRD26__E7ESJ3__647	E7ESJ3	ANKRD26__647	Ankyrin repeat domain-containing protein 26	1	647	K.ESVNS#PVFGK.A	106.891	98.4199	96.77	113.037	99.7174	104.757	108.196	85.4559	99.8833	108.226	82.3571	93.5923	0.442547	0.0718721	0.143926	-0.0414034	0.298422	-0.0881569	S			1	5.39291	6.35439	11.7597	13.6938
ANKRD28__O15084_1__1044	O15084-1	ANKRD28__1044	Isoform 3 of Serine/threonine-protein phosphatase 6 regulatory ankyrin repeat subunit A	2	1044	K.TVS#FEALPIMR.N	203.499	212.77	187.69	172.307	188.734	147.977	166.854	174.912	148.793	165.544	210.312	173.841	1.06855	-0.246735	1.62433	-0.300027	0.508389	-0.135813	S			1	6.29909	12.0856	8.1794	12.9977
ANKRD34A__Q69YU3__247	Q69YU3	ANKRD34A__247	Ankyrin repeat domain-containing protein 34A	1	247	R.LNS#EPWGLVAPPQPVPPTEGR.P	54.0717	51.1537	53.22	48.957	53.793	55.2033	56.3545	46.2049	41.8237	56.9208	46.0249	46.3652	0.0264384	-0.00448776	0.461217	-0.134084	0.342451	-0.0856668	S			1	2.84113	6.22206	15.4875	12.4469
ANKRD34A__Q69YU3__461	Q69YU3	ANKRD34A__461	Ankyrin repeat domain-containing protein 34A	1	461	R.APSLPAPPYAGAPGS#PR.T	32.2632	25.4534	29.45	28.9115	27.9419	31.2576	22.3882	31.1793	36.3657	26.7262	30.1387	36.2123	0.0489075	0.0155454	0.07124	0.0450777	0.226257	0.0946514	S			1	11.7774	5.80453	23.57	15.4866
ANKS1A__A0A3B3ISP1__668	A0A3B3ISP1	ANKS1A__668	Ankyrin repeat and SAM domain-containing protein 1A	1	668	R.SES#LSNCSIGK.K	46.9877	47.256	41.36	46.4195	46.2025	52.7261	45.3678	44.6459	47.8031	54.0753	48.6462	45.2234	0.492313	0.100116	0.125882	0.0233561	0.568823	0.125663	S			1	7.36551	7.64799	3.601	9.05137
ANKS1A__A0A3B3ISP1__684	A0A3B3ISP1	ANKS1A__684	Ankyrin repeat and SAM domain-containing protein 1A	1	684	K.SPS#FASEWDEIEK.I	83.7774	80.2477	82.41	89.4657	84.9792	77.0195	72.5491	85.3739	81.7217	79.6848	84.7468	89.4953	0.167198	0.029146	0.223761	-0.040311	0.343119	0.0432048	S			1	2.16653	7.51998	8.27154	5.79626
ANLN__Q9NQW6__182	Q9NQW6	ANLN__182	Anillin	3	182	K.AAS#PPRPLLSNASATPVGR.R	505.993	368.885	438.96	471.97	406.697	464.877	522.545	374.326	453.464	513.973	447.228	473.122	0.0781155	0.032257	0.0731811	0.0395312	0.383093	0.126583	S			1	15.6548	7.99688	16.4773	7.0383
ANLN__Q9NQW6__211	Q9NQW6	ANLN__211	Anillin	2	211	R.LANLAATICS#WEDDVNHSFAK.Q	51.4607	37.0849	39.48	39.1024	39.199	49.5211	48.2208	48.3792	33.8016	43.112	39.6607	44.2831	0.00393297	-0.00229068	0.0410419	0.02653	0.0231886	-0.0109697	S			1	18.0483	14.0528	19.2583	5.6742
ANLN__Q9NQW6__274	Q9NQW6	ANLN__274	Anillin	2	274	K.ALS#SSADDASLVNASISSSVK.A	160.257	116.932	139.81	144.863	132.624	140.111	148.428	135.312	151.697	126.297	162.825	141.771	0.00502753	0.00207096	0.172618	0.0624256	0.101536	0.0472868	S			1	15.5929	4.43294	5.97457	12.765
ANLN__Q9NQW6__323	Q9NQW6	ANLN__323	Anillin	3	323	K.TPIS#PLK.T	730.701	520.68	592.1	643.737	478.648	550.229	696.339	472.079	598.534	731.82	529.719	564.8	0.296029	-0.140327	0.102464	-0.0611695	0.0217418	-0.0134775	S			1	17.378	14.8487	19.0895	17.7388
ANLN__Q9NQW6__485	Q9NQW6	ANLN__485	Anillin	5	485	K.TQS#LPVTEK.V	215.548	185.466	213.41	215.445	192.04	196.922	216.06	181.927	186.308	224.548	172.737	178.834	0.099568	-0.023714	0.279527	-0.0725379	0.268818	-0.0928698	S			1	8.19555	6.12876	9.53545	14.7457
ANLN__Q9NQW6__553	Q9NQW6	ANLN__553	Anillin	1	553	R.EIEMS#VDDDDINSSK.V	9.02087	9.72887	9.62	9.10046	8.07462	7.25759	11.4846	4.96408	7.79872	14.249	8.88799	8.16036	1.06943	-0.215542	0.292711	-0.226522	0.193748	0.141687	S			1	4.03151	11.3382	40.4519	31.8735
ANLN__Q9NQW6__658	Q9NQW6	ANLN__658	Anillin	4	658	R.AES#GDSLGSEDRDLLYSIDAYR.S	190.765	162.573	170.03	158.58	148.618	150.736	179.22	131.989	164.454	146.774	157.57	172.632	1.14457	-0.192684	0.41504	-0.137885	0.615336	-0.133908	S			1	8.37344	3.43814	15.2389	8.16875
ANLN__Q9NQW6__792	Q9NQW6	ANLN__792	Anillin	1	792	K.NKAS#PQSEFM*PSK.G	47.9722	54.4035	57.31	58.0778	51.1564	52.661	64.0835	59.651	48.9415	56.7275	58.3998	57.1897	0.0745784	0.0198251	0.339396	0.112832	0.682868	0.10983	S			1	8.97733	6.74572	13.525	1.50348
ANLN__Q9NQW6__97	Q9NQW6	ANLN__97	Anillin	1	97	K.SCS#PSPVSPQVQPQAADTISDSVAVPASLLGMR.R	54.168	63.649	60.77	60.3096	64.772	60.0489	53.3977	53.5177	55.5912	45.8394	51.8283	56.5852	0.273583	0.0519159	0.860823	-0.136129	0.903632	-0.211329	S			1	8.16543	4.30208	2.27664	10.4724
ANTXR1__Q9H6X2__563	Q9H6X2	ANTXR1__563	Anthrax toxin receptor 1	1	563	R.APPPSRPPPRPS#V.-	225.361	312.794	245.87	218.217	320.42	227.354	240.233	335.66	237.377	218.663	416.882	269.225	0.0491106	-0.0335731	0.0826555	0.0528327	0.244387	0.20665	S			1	17.4958	22.1494	20.6343	34.1512
ANXA1__P04083__34	P04083	ANXA1__34	Annexin A1	3	34	K.GGPGS#AVSPYPTFNPSSDVAALHK.A	157.871	161.483	164.76	147.105	164.819	165.881	170.869	164.809	156.081	133.653	183.978	165.614	0.119631	-0.0189203	0.208546	0.0226063	0.00640602	-0.00259221	S			1	2.13551	6.62219	4.53509	15.8099
ANXA1__P04083__37	P04083	ANXA1__37	Annexin A1	1	37	K.GGPGSAVS#PYPTFNPSSDVAALHK.A	86.5811	79.7849	74.73	71.9476	75.1331	86.3631	84.5836	76.256	75.8274	82.9813	83.5398	87.7714	0.173814	-0.0465326	0.120699	-0.0267491	0.514191	0.0768809	S			1	7.39972	9.73162	6.25728	3.0901
ANXA2__P07355_2__110	P07355-2	ANXA2__110	Isoform 2 of Annexin A2	1	110	K.SALS#GHLETVILGLLK.T	20.2033	26.235	21.02	22.9906	20.2071	18.6437	18.9232	20.4101	23.7473	20.6487	29.8095	19.6901	0.339955	-0.125422	0.243401	-0.0968013	0.085015	0.0564104	S			1	14.5522	10.6812	11.7492	23.8908
ANXA2__P07355_2__145	P07355-2	ANXA2__145	Isoform 2 of Annexin A2	3	145	K.GLGTDEDS#LIEIICSR.T	63.1247	62.1372	57.68	54.032	60.0035	58.4627	50.4929	53.3946	53.1228	59.1113	68.3729	56.3613	0.640986	-0.0848044	1.97153	-0.220527	0.0252107	0.00710816	S			1	4.75685	5.39147	3.06214	10.2691
ANXA2__P07355_2__202	P07355-2	ANXA2__202	Isoform 2 of Annexin A2	1	202	R.AEDGS#VIDYELIDQDAR.D	51.6747	60.6563	55.64	51.9021	49.7351	53.5736	48.086	51.4254	48.5266	53.2807	53.9009	56.8762	0.684476	-0.113983	1.1152	-0.182245	0.174999	-0.0340074	S			1	8.03896	3.71991	3.67655	3.51467
ANXA2__P07355_2__239	P07355-2	ANXA2__239	Isoform 2 of Annexin A2	1	239	R.S#VPHLQK.V	14.2001	12.6084	13.89	13.5335	14.4499	9.33273	14.6073	10.7076	15.1719	11.7686	20.1778	12.4588	0.274349	-0.12518	0.0157467	-0.00752419	0.1705	0.125751	S			1	6.21983	21.9362	18.0126	31.5408
ANXA2__P07355_2__30	P07355-2	ANXA2__30	Isoform 2 of Annexin A2	6	30	K.LS#LEGDHSTPPSAYGSVK.A	886.806	905.052	850.22	780.214	801.303	716.219	747.267	842.426	865.02	891.533	1124.97	980.967	1.71739	-0.20146	0.723169	-0.106118	0.781759	0.182073	S			1	3.17052	5.78499	7.63736	11.7876
ANXA2__P07355_2__42	P07355-2	ANXA2__42	Isoform 2 of Annexin A2	2	42	K.LSLEGDHSTPPSAY#GSVK.A	81.8192	77.0905	85.06	83.7181	90.2833	82.2454	74.3958	82.8816	84.5092	70.955	108.728	72.5589	0.532756	0.0708321	0.0650206	-0.0129672	0.0773721	0.0481092	Y			1	4.92829	5.01005	6.73792	25.4048
ANXA2__P07355_2__44	P07355-2	ANXA2__44	Isoform 2 of Annexin A2	2	44	K.LSLEGDHSTPPSAYGS#VK.A	201.38	215.753	190.21	171.451	161.152	155.288	166.273	155.64	167.614	174.284	189.415	185.102	1.97842	-0.315949	2.04007	-0.311123	1.0595	-0.146226	S			1	6.32493	5.03117	4.02038	4.26115
ANXA5__P08758__135	P08758	ANXA5__135	Annexin A5	1	135	K.QVYEEEYGS#SLEDDVVGDTSGYYQR.M	57.2178	52.1101	60.42	55.1225	55.3585	51.8896	56.0329	55.292	57.5488	48.1373	60.6675	52.3987	0.388783	-0.0641038	0.039458	-0.00744883	0.257308	-0.0745105	S			1	7.4072	3.58115	2.04364	11.8565
ANXA5__P08758__37	P08758	ANXA5__37	Annexin A5	1	37	K.GLGTDEES#ILTLLTSR.S	23.4564	27.4074	26.99	24.8759	21.9271	29.0195	29.1317	22.1024	22.2684	24.6002	25.2863	20.4513	0.100959	-0.0381414	0.213902	-0.0829741	0.567296	-0.14647	S			1	8.36448	14.0971	16.3721	11.1577
ANXA5__P08758__94	P08758	ANXA5__94	Annexin A5	1	94	R.LYDAY#ELK.H	8.89246	8.44334	10.24	8.72339	9.41352	8.20281	10.7273	8.11278	7.54338	7.7956	8.20523	10.4103	0.254185	-0.0661625	0.130531	-0.0637708	0.148217	-0.0622545	Y			1	10.1722	6.91726	19.3063	15.9746
AP1M1__Q9BXS5_2__154	Q9BXS5-2	AP1M1__154	Isoform 2 of AP-1 complex subunit mu-1	2	154	K.LETGAPRPPATVT#NAVSWR.S	240.171	251.737	237.03	203.919	242.022	240.695	242.111	226.194	252.868	231.173	280.246	298.609	0.458896	-0.0862487	0.104203	-0.0154528	0.584878	0.152174	T			1	3.18761	9.44856	5.58263	12.9121
AP2A1__O95782__655	O95782	AP2A1__655	AP-2 complex subunit alpha-1	2	655	R.DPSSNDINGGMEPTPSTVSTPS#PSADLLGLR.A	54.8743	42.0624	45.95	44.0857	40.7027	50.6184	43.1062	45.4562	47.6648	43.2516	45.3056	47.1487	0.200991	-0.0775715	0.214862	-0.0688576	0.238228	-0.0743879	S			1	13.7917	11.1676	5.02027	4.3097
AP3B1__O00203__276	O00203	AP3B1__276	AP-3 complex subunit beta-1	14	276	K.NFYES#DDDQKEK.T	1894.82	1969.67	1992.17	2117.59	2107.54	2165.64	2084.29	2032.7	1906.55	2188	1185.22	1571.29	2.1761	0.12591	0.387754	0.0405301	0.445225	-0.244252	S			1	2.61073	1.4577	4.55402	30.6879
AP3B1__O00203__609	O00203	AP3B1__609	AP-3 complex subunit beta-1	1	609	K.IFLAQKPAPLLES#PFKDR.D	25.7785	17.2261	24.83	20.3716	25.4495	23.7719	24.2453	20.1742	25.0347	20.799	24.189	24.5482	0.066077	0.0369194	0.0604343	0.0340414	0.0668712	0.0357444	S			1	20.7328	11.1528	11.2664	8.92509
AP3D1__O14617_2__785	O14617-2	AP3D1__785	Isoform 2 of AP-3 complex subunit delta-1	2	785	K.AEDLDFWLS#TTPPPAPAPAPAPVPSTDECEDAK.T	72.2418	72.8945	63.83	65.7006	64.463	62.4174	65.4114	66.8714	64.0283	60.7112	58.3876	62.7307	0.823833	-0.117805	0.626118	-0.0901286	1.33227	-0.200685	S			1	7.25792	2.58294	2.1727	3.58571
AP3D1__O14617_2__786	O14617-2	AP3D1__786	Isoform 2 of AP-3 complex subunit delta-1	1	786	K.AEDLDFWLST#TPPPAPAPAPAPVPSTDECEDAK.T	44.6014	45.2711	45.05	53.5938	42.0931	41.1118	39.9731	43.6613	50.7502	41.3725	43.172	44.104	0.0537073	0.0199237	0.0188221	-0.00576312	1.19091	-0.0686966	T			1	0.758746	15.2207	12.2274	3.23789
AP3D1__O14617_5__634;636	O14617-5	AP3D1__634;636	Isoform 5 of AP-3 complex subunit delta-1	3	634;636	K.KVPVPEGLDLDAWINEPLSDS#ES#EDERPR.A	38.4574	40.9058	44.4475	44.2788	41.3631	42.5088	39.8233	41.0173	35.932	33.6816	43.2772	48.5399	0.304392	0.0497053	0.432935	-0.0844337	0.0408728	0.0195365	S	S		2	7.29725	3.43871	6.83181	18.009
AP3D1__O14617_5__829	O14617-5	AP3D1__829	Isoform 5 of AP-3 complex subunit delta-1	9	829	K.S#PEKDVPMVEK.K	1499.21	1495.31	1530.86	1577.88	1591.29	1702.83	1651.13	1479.31	1536.37	1402.01	794.042	1105.49	1.31424	0.106474	0.383079	0.0443978	1.09052	-0.454903	S			1	1.29241	4.22384	5.62525	27.6246
AP3D1__O14617_5__876	O14617-5	AP3D1__876	Isoform 5 of AP-3 complex subunit delta-1	2	876	K.AEDLDFWLS#TTPPPAPAPAPAPVPSTGELSVNTVTTPK.D	27.5655	32.313	23.96	30.0223	33.5035	32.0507	35.0659	32.0921	31.5992	28.3691	35.0399	32.6638	0.678245	0.189043	0.873468	0.236273	0.585462	0.196515	S			1	14.9913	5.48823	5.69726	10.5578
AP4E1__Q9UPM8__847	Q9UPM8	AP4E1__847	AP-4 complex subunit epsilon-1	2	847	K.KFS#LTSELLDSESLTELPLVEK.F	43.5848	43.276	40.84	35.4337	40.7953	39.3083	37.6284	45.8356	39.8448	37.2278	39.2461	31.4325	1.04735	-0.144408	0.219311	-0.0504909	1.24059	-0.242987	S			1	3.53212	7.18732	10.3297	11.2767
APBA1__Q02410__263	Q02410	APBA1__263	Amyloid-beta A4 precursor protein-binding family A member 1	1	263	R.MDS#YEQEEDIDQIVAEVK.Q	12.0278	10.0271	16.6	11.3017	12.4312	16.6555	9.09847	16.1127	12.6397	13.2396	9.74143	13.7909	0.0803824	0.0632883	0.0321967	-0.0303257	0.0967495	-0.0720465	S			1	26.1486	20.9619	27.7974	17.9174
APBB1IP__Q7Z5R6__525	Q7Z5R6	APBB1IP__525	Amyloid beta A4 precursor protein-binding family B member 1-interacting protein	2	525	R.RS#SDTSGSPATPLK.A	86.7202	97.0007	95.45	94.7548	109.049	80.8004	76.3773	101.384	78.7746	107.957	99.938	91.8572	0.0724654	0.0278059	0.367446	-0.121987	0.53626	0.102623	S			1	5.95584	14.8885	16.1355	8.0567
APBB2__Q92870_4__123	Q92870-4	APBB2__123	Isoform 4 of Amyloid-beta A4 precursor protein-binding family B member 2	1	123	K.NLS#PTAVINITSEK.L	89.6843	96.4968	107.19	98.8617	105.001	104.92	91.4619	105.712	99.9152	99.1738	103.084	105.715	0.395747	0.0738644	0.0657996	0.0181699	0.375381	0.0700753	S			1	9.02362	3.42116	7.23652	3.20627
APBB2__Q92870_4__160	Q92870-4	APBB2__160	Isoform 4 of Amyloid-beta A4 precursor protein-binding family B member 2	2	160	K.S#FLNYYADLETSAR.E	228.304	257.496	231.48	228.622	234.257	231.623	235.958	249.67	229.983	208.935	229.539	309.679	0.333424	-0.0465573	0.0168907	-0.00336016	0.116627	0.0607981	S			1	6.69874	1.21779	4.23165	21.3419
APBB2__Q92870_4__331	Q92870-4	APBB2__331	Isoform 4 of Amyloid-beta A4 precursor protein-binding family B member 2	2	331	R.PVSIPADLQGS#R.K	44.0771	42.2784	35.17	40.947	36.861	45.8162	42.463	41.2511	43.1537	47.2461	45.7567	37.7235	0.064874	0.0247028	0.254877	0.062066	0.31178	0.10529	S			1	11.627	10.8797	2.27747	11.7551
APBB2__Q92870_4__335	Q92870-4	APBB2__335	Isoform 4 of Amyloid-beta A4 precursor protein-binding family B member 2	2	335	R.KGS#LSSVTPSPTPENEK.Q	40.9952	34.6784	33.99	31.9178	32.4324	32.9308	36.176	37.8254	26.5455	24.7183	32.3089	24.2796	0.853026	-0.172855	0.29586	-0.125216	1.29194	-0.431637	S			1	10.5626	1.56191	18.1779	16.6569
APC__P25054__1774	P25054	APC__1774	Adenomatous polyposis coli protein	2	1774	K.KPTS#PVKPIPQNTEYR.T	234.243	211.423	234.73	241.279	219.879	250.452	252.195	213.209	255.39	275.756	265.14	265.922	0.365901	0.0647124	0.360138	0.0832113	2.12814	0.24587	S			1	5.87216	6.61408	9.77465	2.19983
APC__P25054__2674	P25054	APC__2674	Adenomatous polyposis coli protein	1	2674	R.S#PTGNTPPVIDSVSEK.A	73.8791	73.203	70.42	74.1794	64.6999	68.0236	70.8373	77.4355	66.4434	71.9644	78.2118	72.8388	0.522521	-0.0720756	0.0989497	-0.0185983	0.342346	0.0361109	S			1	2.52877	6.97391	7.73029	4.55074
APC__P25054__780	P25054	APC__780	Adenomatous polyposis coli protein	1	780	K.ALEAELDAQHLSETFDNIDNLS#PK.A	29.3526	30.1533	29.74	33.8031	32.8958	37.1897	32.7835	33.1178	33.7696	35.4775	36.32	29.0818	1.673	0.21918	3.14264	0.159387	0.778219	0.176772	S			1	1.34605	6.53513	1.5095	11.7713
API5__Q9BZZ5__464	Q9BZZ5	API5__464	Apoptosis inhibitor 5	1	464	R.ASEDTTSGS#PPKK.S	294.714	257.692	284.99	326.506	267.018	299.234	305.208	243.178	279.945	314.176	213.482	268.072	0.378873	0.0923607	0.0490033	-0.0156996	0.168337	-0.0736305	S			1	6.87623	10.0064	11.2971	19.0038
APIP__Q96GX9__87	Q96GX9	APIP__87	Methylthioribulose-1-phosphate dehydratase	5	87	K.DISGPS#PSK.K	208.646	207.618	199.59	188.725	203.771	196.281	223.602	215.486	202.128	208.516	221.846	202.442	0.802056	-0.0648687	0.542549	0.0582237	0.368975	0.0391705	S			1	2.41543	3.83318	5.07302	4.70555
ARAF__Q96II5__189	Q96II5	ARAF__189	ARAF protein	2	189	R.QHEAPSNRPLNELLTPQGPS#PR.T	54.6817	53.9407	54.16	55.7951	58.7469	65.4704	51.0531	58.892	53.5165	59.3905	61.4966	58.3203	0.935233	0.145152	0.0328714	0.00600704	2.33281	0.138685	S			1	0.701453	8.26387	7.35693	2.70537
ARAF__Q96II5__215	Q96II5	ARAF__215	ARAF protein	1	215	R.S#TSTPNVHMVSTTAPMDSNLIQLTGQSFSTDAAGSR.G	38.4056	41.322	34.79	37.747	38.7458	38.613	35.3564	34.4613	39.6533	35.4453	37.6856	35.675	0.0346225	0.00739164	0.272156	-0.0650194	0.398994	-0.0738129	S			1	8.57219	1.41361	7.6061	3.39818
ARAP1__Q96P48__229	Q96P48	ARAP1__229	Arf-GAP with Rho-GAP domain, ANK repeat and PH domain-containing protein 1	2	229	R.LFPEFDDS#DYDEVPEEGPGAPAR.V	56.0193	56.6763	67.4	54.9696	55.6057	53.9864	50.2024	51.5689	58.8362	56.1584	46.3663	53.7084	0.626662	-0.130134	0.643318	-0.165223	0.776971	-0.205063	S			1	10.6434	1.48721	8.66864	9.78473
ARAP1__Q96P48__738	Q96P48	ARAP1__738	Arf-GAP with Rho-GAP domain, ANK repeat and PH domain-containing protein 1	1	738	K.HYS#VVLPTVSHSGFLYK.T	22.5468	23.664	18.29	16.9372	17.9001	9.40879	17.4811	22.3896	17.6934	18.8662	35.4056	31.3765	1.00752	-0.543766	0.431959	-0.164147	0.602292	0.409109	S			1	13.1893	31.5248	14.4604	30.2091
ARAP3__Q8WWN8__1480	Q8WWN8	ARAP3__1480	Arf-GAP with Rho-GAP domain, ANK repeat and PH domain-containing protein 3	2	1480	R.GS#LEEQLLQELSSLILR.K	46.2707	39.5531	40.61	44.901	45.8523	47.5763	44.569	54.9843	85.4561	46.9669	52.2794	46.242	0.824841	0.129727	0.717381	0.549217	1.05709	0.202521	S			1	8.57095	2.94106	34.4538	6.79728
ARFGAP1__Q8N6T3_2__150	Q8N6T3-2	ARFGAP1__150	Isoform 2 of ADP-ribosylation factor GTPase-activating protein 1	3	150	R.VS#GQPQSVTASSDK.A	155.463	191.132	167.89	152.649	191.113	148.324	177.073	190.902	154.911	190.144	217.103	204.748	0.16379	-0.0642174	0.0659076	0.0233638	1.1722	0.250391	S			1	10.5577	14.3603	10.4166	6.61542
ARFGAP1__Q8N6T3_2__189	Q8N6T3-2	ARFGAP1__189	Isoform 2 of ADP-ribosylation factor GTPase-activating protein 1	2	189	R.YVGFGNT#PPPQK.K	104.302	111.378	101.29	100.339	101.427	98.4989	89.4285	92.2867	99.4045	97.9497	132.515	119.965	0.83019	-0.0781074	1.32801	-0.173161	0.456619	0.14478	T			1	4.90144	1.4788	5.48235	14.9794
ARFGAP1__Q8N6T3_2__369	Q8N6T3-2	ARFGAP1__369	Isoform 2 of ADP-ribosylation factor GTPase-activating protein 1	1	369	R.SS#DSWEVWGSASTNR.N	13.3119	12.4953	9.52	8.73358	10.3816	9.8651	14.0575	10.5538	9.83086	12.1766	8.83922	7.47753	0.779848	-0.285707	0.0586581	-0.0366066	0.558071	-0.310156	S			1	16.948	8.72597	19.6908	25.4561
ARFGAP2__Q8N6H7__146	Q8N6H7	ARFGAP2__146	ADP-ribosylation factor GTPase-activating protein 2	3	146	R.HGTDLWIDNMSSAVPNHS#PEK.K	226.185	198.424	219.77	208.668	217.87	228.994	213.819	235.096	264.582	196.909	241.792	241.609	0.133703	0.0247596	0.61002	0.146999	0.281587	0.0782839	S			1	6.76678	4.6579	10.7184	11.404
ARFGAP2__Q8N6H7__315	Q8N6H7	ARFGAP2__315	ADP-ribosylation factor GTPase-activating protein 2	4	315	R.SS#VSHSVLSEMQVIEQETPVSAK.S	135.548	140.205	121.16	118.754	136.259	126.041	132.587	138.061	128.088	122.539	170.237	169.655	0.277431	-0.0588269	0.0319302	0.00660986	0.578859	0.220416	S			1	7.50402	6.92282	3.75746	17.7574
ARFGAP2__Q8N6H7__368	Q8N6H7	ARFGAP2__368	ADP-ribosylation factor GTPase-activating protein 2	5	368	K.DNPFSLGES#FGSR.W	803.992	700.057	783.3	627.147	643.178	579.173	817.42	655.884	675.712	619.493	840.957	669.194	1.76722	-0.306543	0.314423	-0.09	0.285741	-0.103064	S			1	7.21557	5.40222	12.2985	16.3694
ARFGAP3__Q9NP61__451	Q9NP61	ARFGAP3__451	ADP-ribosylation factor GTPase-activating protein 3	4	451	R.LS#ASSSISSADLFEEPR.K	157.507	171.705	177.16	167.885	161.297	171.531	154.664	161.066	168.912	161.764	184.612	178.33	0.10318	-0.0162157	0.432956	-0.0632798	0.27264	0.0513115	S			1	6.01079	3.10789	4.41756	6.7485
ARFGEF2__Q9Y6D5__1782	Q9Y6D5	ARFGEF2__1782	Brefeldin A-inhibited guanine nucleotide-exchange protein 2	2	1782	K.IWIPEEPSQVPAALS#PVW.-	32.9695	39.2857	35.67	35.3929	37.3451	36.6682	43.0751	37.1485	39.6426	28.9812	48.317	40.757	0.0917873	0.0196628	0.725965	0.151393	0.222801	0.12943	S			1	8.80924	2.71809	7.44739	24.7618
ARFGEF2__Q9Y6D5__218;227	Q9Y6D5	ARFGEF2__218;227	Brefeldin A-inhibited guanine nucleotide-exchange protein 2	4	218;227	R.ELEKPIQSKPQS#PVIQAAAVS#PK.F	209.854	229.08	231.965	225.362	246.194	230.092	208.959	228.327	233.842	213.344	184.371	214.984	0.473994	0.0646539	0.00243996	0.000493924	0.733189	-0.130914	S	S		2	5.3749	4.66953	5.8416	8.43172
ARFGEF2__Q9Y6D5__227	Q9Y6D5	ARFGEF2__227	Brefeldin A-inhibited guanine nucleotide-exchange protein 2	7	227	K.PQSPVIQAAAVS#PK.F	338.887	331.45	360.25	332.294	338.918	345.029	333.956	314.132	347.038	325.235	327.917	339.679	0.195799	-0.0202249	0.386338	-0.0505156	0.577666	-0.0538459	S			1	4.35206	1.88019	4.99472	2.32151
ARFGEF2__Q9Y6D5__277	Q9Y6D5	ARFGEF2__277	Brefeldin A-inhibited guanine nucleotide-exchange protein 2	1	277	R.GSS#LSGTDDGAQEVVK.D	21.359	19.0772	26	24.7944	24.1724	19.2739	20.5208	22.4204	20.3746	28.8631	18.2393	25.6564	0.0790551	0.038661	0.185448	-0.0694051	0.219027	0.131151	S			1	15.9299	13.293	5.40756	22.4681
ARFIP1__P53367__132	P53367	ARFIP1__132	Arfaptin-1	1	132	R.KWS#LNTYK.C	48.5286	54.6298	47.21	52.9926	59.3855	52.2264	55.6905	64.2868	56.9318	47.0206	64.2642	44.3055	0.668255	0.130502	1.18026	0.234507	0.0933585	0.0492502	S			1	7.89748	7.16418	7.87931	20.8718
ARFIP1__P53367__79	P53367	ARFIP1__79	Arfaptin-1	1	79	K.EGVIEAGAFQGSPAPPLPSVMS#PSR.V	61.2199	57.5505	69.76	61.7058	62.3208	65.7094	61.7181	60.2766	63.9112	52.1854	67.3244	64.7008	0.0355588	0.00919621	0.0820722	-0.0202241	0.0864943	-0.0334411	S			1	9.96856	3.40895	2.95348	13.1754
ARHGAP1__Q07960__27	Q07960	ARHGAP1__27	Rho GTPase-activating protein 1	2	27	K.LAS#IDEK.N	79.0476	80.2889	80.67	83.0251	77.2753	85.5265	93.7339	88.0405	91.7334	95.8236	77.5169	90.0886	0.381439	-0.0427653	0.0104449	0.00267764	0.315166	0.225016	S			1	1.06039	5.16319	3.16808	10.6636
ARHGAP1__Q07960__51	Q07960	ARHGAP1__51	Rho GTPase-activating protein 1	4	51	K.SSS#PELVTHLK.W	465.864	449.873	480.8	468.811	473.694	445.744	448.066	453.813	479.978	441.88	494.862	500.256	0.205406	0.0480253	1.64848	0.182587	0.651012	0.13832	S			1	3.3225	3.22598	3.69284	6.73475
ARHGAP10__A1A4S6__591	A1A4S6	ARHGAP10__591	Rho GTPase-activating protein 10	2	591	R.TPPDTTFPEPTCLSAS#PPNAPPR.Q	80.8133	84.8139	79.81	83.606	76.5132	78.1494	84.8222	88.0098	73.0612	66.8532	128.333	91.6781	0.55778	-0.17057	0.403809	-0.138954	0.275881	-0.16304	S			1	3.23589	4.67614	9.60588	32.3454
ARHGAP11A__Q6P4F7__847	Q6P4F7	ARHGAP11A__847	Rho GTPase-activating protein 11A	1	847	R.INS#LLEYSR.Q	91.6212	85.0299	86.27	97.3025	80.3651	94.1531	103.932	95.0251	99.4364	107.496	87.9533	93.9281	1.07281	-0.30171	1.00535	-0.308389	0.23244	0.0746586	S			1	3.99681	9.94225	4.47753	10.3816
ARHGAP12__Q8IWW6__103	Q8IWW6	ARHGAP12__103	Rho GTPase-activating protein 12	1	103	R.S#TENVNKLPELSSFGK.P	16.7041	18.6864	18.8	14.1246	18.8888	15.1345	15.2609	19.5691	14.3846	10.8773	17.5077	20.0147	0.0588794	-0.0141618	0.315687	0.0429665	0.990871	0.126406	S			1	6.52496	15.642	16.9165	29.2638
ARHGAP12__Q8IWW6__176	Q8IWW6	ARHGAP12__176	Rho GTPase-activating protein 12	6	176	R.S#FGHFPGPEFLDVEK.T	669.577	701.24	570.94	563.78	559.177	452.371	539.113	587.392	441.548	619.933	661.149	763.805	0.0742558	-0.0193179	0.454953	0.0349133	0.335894	0.121877	S			1	10.4995	12.0042	14.2144	10.8696
ARHGAP12__Q8IWW6__231;240	Q8IWW6	ARHGAP12__231;240	Rho GTPase-activating protein 12	2	231;240	R.ATT#PPNQGRPDS#PVYANLQELK.I	96.159	86.4361	98.0084	89.4091	87.8859	100.568	97.693	96.2559	95.1374	105.522	99.0264	101.751	2.51014	0.223558	0.099029	-0.027398	0.722177	0.186426	T	S		2	6.64626	7.47578	1.3295	3.1947
ARHGAP12__Q8IWW6__240	Q8IWW6	ARHGAP12__240	Rho GTPase-activating protein 12	1	240	R.ATTPPNQGRPDS#PVYANLQELK.I	64.0021	63.4947	62.99	59.851	70.5087	57.5935	62.7763	64.6458	67.7308	59.3797	82.3693	65.5291	0.0995802	-0.0198577	1.01644	0.0958663	0.0945036	-0.030411	S			1	0.797021	11.01	3.84617	17.226
ARHGAP17__Q68EM7__484	Q68EM7	ARHGAP17__484	Rho GTPase-activating protein 17	1	484	K.RPAS#MAVMEGDLVK.K	145.126	141.655	136.99	127.417	140.575	149.986	148.906	158.348	145.633	126.759	160.069	128.103	1.0709	-0.143651	0.0774451	0.0124961	0.252094	-0.104799	S			1	2.89009	8.13679	4.37341	13.6328
ARHGAP17__Q68EM7__497	Q68EM7	ARHGAP17__497	Rho GTPase-activating protein 17	1	497	K.KES#FGVK.L	204.387	283.628	232.79	235.746	288.482	244.042	359.654	432.818	273.892	387.772	435.109	425.29	0.829644	-0.0492801	0.927427	-0.101833	0.0780628	0.037031	S			1	16.709	11.0733	22.3788	6.00462
ARHGAP17__Q68EM7__575	Q68EM7	ARHGAP17__575	Rho GTPase-activating protein 17	3	575	R.AESSSGGGTVPSSAGILEQGPSPGDGS#PPKPK.D	74.2643	71.9998	65.08	64.7121	61.8161	64.7859	70.3601	71.2509	71.5717	68.9685	51.5723	75.9954	0.166711	0.0240231	0.568131	0.0716291	0.15342	-0.0246832	S			1	6.79189	2.65589	0.883365	19.192
ARHGAP17__Q68EM7__676	Q68EM7	ARHGAP17__676	Rho GTPase-activating protein 17	3	676	R.SPS#PPTQHTGQPPGQPSAPSQLSAPR.R	128.903	126.095	123.64	124.604	122.829	118.49	109.752	123.302	119.779	102.545	153.278	132.659	0.985653	0.120591	0.3961	0.121051	0.235911	0.0288	S			1	2.08661	2.57869	5.97749	19.7028
ARHGAP18__Q8N392__66	Q8N392	ARHGAP18__66	Rho GTPase-activating protein 18	4	66	R.SIS#QDSLDELSMEDYWIELENIK.K	200.214	183.779	204.54	194.381	207.221	196.813	199.181	214.809	204.501	195.073	183.173	200.304	0.319108	0.0345695	2.52048	0.188509	0.650267	0.134341	S			1	5.58336	3.41925	3.85409	4.55227
ARHGAP18__Q8N392__66;69	Q8N392	ARHGAP18__66;69	Rho GTPase-activating protein 18	1	66;69	R.SIS#QDS#LDELSMEDYWIELENIK.K	36.121	34.9762	32.5279	36.6769	36.5048	39.4775	31.7812	38.7961	42.1178	36.1773	34.6564	34.8808	0.078447	-0.00858764	0.136044	-0.0152456	0.260103	0.0412039	S	S		2	5.31391	4.44392	14.0479	2.32999
ARHGAP20__Q9P2F6__46	Q9P2F6	ARHGAP20__46	Rho GTPase-activating protein 20	3	46	R.S#APSLILDK.A	114.211	148.144	127.58	128.262	152.213	119.652	125.895	146.163	130.972	124.773	156.107	139.89	0.0869814	0.0372263	0.139232	0.047654	0.313833	0.109797	S			1	13.1509	12.6497	7.85034	11.1726
ARHGAP21__Q5T5U3__1431;1432	Q5T5U3	ARHGAP21__1431;1432	Rho GTPase-activating protein 21	1	1431;1432	K.AQPSS#S#EDELDNVFFK.K	35.3561	35.1923	40.8323	43.5269	29.4504	37.864	45.2583	42.4448	43.7487	30.4046	39.8551	36.6433	0.0132421	-0.00700501	1.52625	0.239034	0.168918	-0.0591986	S	S		2	8.64603	19.1704	3.21337	13.4852
ARHGAP21__Q5T5U3__1432	Q5T5U3	ARHGAP21__1432	Rho GTPase-activating protein 21	1	1432	K.AQPSS#S#EDELDNVFFK.K	22.1723	21.0415	27.41	23.2148	28.4671	26.8791	25.3865	26.5024	24.0345	26.0068	23.1892	27.6713	0.455718	0.153661	0.351585	0.104391	0.369301	0.122217	S	S		2	14.4334	10.2864	4.88315	8.84239
ARHGAP21__Q5T5U3__1604	Q5T5U3	ARHGAP21__1604	Rho GTPase-activating protein 21	2	1604	R.LS#PEVQSVAESK.G	171.439	163.529	167.76	168.792	159.937	157.07	176.045	156.42	174.998	195.105	185.819	176.472	0.601131	-0.0494205	0.0824077	0.0135229	1.44862	0.148921	S			1	2.36202	3.7733	6.52717	5.01427
ARHGAP21__Q5T5U3__1741	Q5T5U3	ARHGAP21__1741	Rho GTPase-activating protein 21	1	1741	K.GKS#TGSLLTPTR.G	94.1359	83.6724	92.63	85.3282	88.8208	87.2105	85.6314	94.9944	89.8822	70.4611	103.218	83.8759	0.370587	-0.0492635	0.00178637	0.000371493	0.160379	-0.0704205	S			1	6.27508	2.00647	5.19918	19.1813
ARHGAP21__Q5T5U3__252	Q5T5U3	ARHGAP21__252	Rho GTPase-activating protein 21	3	252	R.MEIQVPPS#PTDVAK.S	166.956	157.143	146.62	140.593	161.317	145.804	153.854	143.63	137.228	157.856	147.621	159.614	0.375901	-0.0722862	0.721444	-0.114804	0.0964316	-0.0173527	S			1	6.4815	7.2236	5.78742	4.17754
ARHGAP21__Q5T5U3__318	Q5T5U3	ARHGAP21__318	Rho GTPase-activating protein 21	1	318	R.TTS#PPLSIPTTHLIHQPAGSR.S	41.145	35.7891	38.55	44.0654	36.7992	44.6537	43.8117	42.5434	41.7812	36.7123	51.1943	49.298	0.492306	0.120204	1.19713	0.149984	0.686191	0.248635	S			1	6.95783	10.4563	2.40145	17.2102
ARHGAP21__Q5T5U3__923	Q5T5U3	ARHGAP21__923	Rho GTPase-activating protein 21	3	923	R.KDS#SSEVFSDAAK.E	221.006	227.003	220.27	225.636	247.666	238.012	237.722	245.619	242.761	229.208	221.346	223.251	1.00094	0.0900359	2.44586	0.119721	0.226064	0.0118806	S			1	1.65807	4.65741	1.65198	1.82595
ARHGAP22__Q7Z5H3_2__411	Q7Z5H3-2	ARHGAP22__411	Isoform 2 of Rho GTPase-activating protein 22	4	411	R.TSS#LDGAAVAVLSR.T	190.166	165.463	191.18	190.987	169.485	189.067	183.557	159.056	176.849	173.898	145.548	163.286	0.0281495	0.00718445	0.337991	-0.0740197	0.840536	-0.179814	S			1	7.99033	6.49581	7.31239	8.90129
ARHGAP23__Q9P227__437	Q9P227	ARHGAP23__437	Rho GTPase-activating protein 23	2	437	R.TGLLHALS#FR.D	61.7229	76.1238	57.09	50.5977	61.3115	54.4645	62.7348	66.7689	51.378	68.8289	60.1189	81.7491	0.660292	-0.228578	0.252838	-0.107959	0.243989	0.112164	S			1	15.2755	9.78313	13.236	15.496
ARHGAP23__Q9P227__554	Q9P227	ARHGAP23__554	Rho GTPase-activating protein 23	2	554	K.VAPLATTEDSLASIPFIDEPTS#PSIDLQAK.H	62.8464	62.0035	59.27	57.6906	61.4145	56.4201	64.457	70.5432	66.3796	57.6509	70.5553	62.8986	0.708205	-0.0689684	1.2872	0.129273	0.234643	0.0537175	S			1	3.04637	4.43639	4.63469	10.1874
ARHGAP23__Q9P227__598	Q9P227	ARHGAP23__598	Rho GTPase-activating protein 23	1	598	R.HYS#QDCSSIK.A	210.733	192.5	207.64	221.366	208.735	210.144	212.906	199.076	217.747	208.097	205.765	201.882	0.639597	0.0677524	0.325284	0.0438593	0.0983388	0.0114592	S			1	4.79183	3.24338	4.6161	1.52972
ARHGAP23__Q9P227__611	Q9P227	ARHGAP23__611	Rho GTPase-activating protein 23	3	611	R.RSS#YLLAITTER.S	121.819	121.282	118.43	108.207	108.369	109.494	106.827	124.071	123.279	108.612	150.706	118.543	3.33077	-0.14894	0.160996	-0.0296479	0.160312	0.063738	S			1	1.51151	0.645036	8.24641	17.4694
ARHGAP24__Q8N264__415	Q8N264	ARHGAP24__415	Rho GTPase-activating protein 24	5	415	R.S#PPLM*VK.K	167.309	157.215	172.41	158.01	148.32	160.982	161.5	153.394	159.486	164.599	169.762	144.95	0.774007	-0.0886709	0.670665	-0.0670099	0.267579	-0.0520923	S			1	4.66849	4.25072	2.66911	8.19412
ARHGAP25__P42331_4__380	P42331-4	ARHGAP25__380	Isoform 4 of Rho GTPase-activating protein 25	1	380	R.SS#VGWDATEDLR.I	26.3563	23.3143	24.28	22.6951	23.0291	27.8787	29.0694	25.1691	24.7155	32.9327	23.0551	26.2385	0.0203216	-0.0068001	0.433302	0.0944495	0.380538	0.153037	S			1	6.30598	11.8248	9.09489	18.3944
ARHGAP29__Q52LW3__1019	Q52LW3	ARHGAP29__1019	Rho GTPase-activating protein 29	1	1019	K.IRPVS#LPVDR.L	47.1268	31.0686	44.43	36.8196	26.3764	29.139	31.1029	23.8973	25.0453	37.6036	33.2964	30.0109	0.79504	-0.409308	1.22462	-0.615367	0.596257	-0.281177	S			1	21.0374	17.5812	14.51	11.3203
ARHGAP29__Q52LW3__1029	Q52LW3	ARHGAP29__1029	Rho GTPase-activating protein 29	1	1029	R.LLLAS#PPNER.N	13.0444	10.2328	14.22	13.2481	8.87796	12.9941	17.0142	7.84611	10.2671	9.39553	14.8011	15.5931	0.1613	-0.094481	0.0944673	-0.094185	0.122527	0.0856141	S			1	16.3915	20.9545	40.5763	25.4302
ARHGAP29__Q52LW3__499	Q52LW3	ARHGAP29__499	Rho GTPase-activating protein 29	1	499	K.HLNSSQPSGFGPANS#LEDVVR.L	84.0771	75.0542	87.54	89.7511	81.395	73.6515	78.6909	77.6919	77.6042	76.893	82.9545	84.2006	0.0354968	-0.0110005	0.493211	-0.0761615	0.0702832	-0.0154241	S			1	7.83948	9.86744	0.773959	4.80558
ARHGAP29__Q52LW3__913	Q52LW3	ARHGAP29__913	Rho GTPase-activating protein 29	1	913	K.PLLS#PEER.D	78.6517	71.4753	69.8	74.0673	74.2988	73.8253	80.7243	79.5893	77.5298	69.0437	70.9332	82.1857	0.0996257	0.0147785	0.974581	0.112987	0.0521138	0.0145911	S			1	6.41411	0.3197	2.04261	9.59454
ARHGAP29__Q52LW3__930	Q52LW3	ARHGAP29__930	Rho GTPase-activating protein 29	1	930	K.SLFFSS#K.E	13.5367	9.41006	13.61	14.573	6.24135	6.0842	12.8229	9.12816	5.54316	16.3321	6.41301	9.94019	0.441766	-0.44261	0.527912	-0.411007	0.149429	-0.161494	S			1	19.7278	54.162	39.7176	46.1494
ARHGAP31__Q2M1Z3__1374	Q2M1Z3	ARHGAP31__1374	Rho GTPase-activating protein 31	1	1374	K.VLLS#PIR.S	123.328	102.657	115.07	114.953	96.6379	105.583	135.958	83.979	136.781	148.524	111.74	140.148	0.424601	-0.104731	0.101581	0.0647804	0.714875	0.231481	S			1	9.15234	8.66254	25.4407	14.445
ARHGAP31__Q2M1Z3__272	Q2M1Z3	ARHGAP31__272	Rho GTPase-activating protein 31	4	272	R.RENS#LPEIVPPMGTLFHTVLELPDNK.R	83.007	71.0536	76.07	72.3043	67.6455	81.0612	74.4892	71.9483	74.2741	65.06	79.0287	84.4244	0.226914	-0.058335	0.368982	-0.0602906	0.0268719	-0.0101757	S			1	7.82467	9.24571	1.91514	13.1198
ARHGAP31__Q2M1Z3__346	Q2M1Z3	ARHGAP31__346	Rho GTPase-activating protein 31	1	346	K.S#MDSLCSVPVEGK.E	74.2536	75.8358	62.88	71.0916	69.4994	72.0218	92.1051	62.9227	73.7634	70.1175	69.8969	74.1484	0.00944054	-0.00241844	0.217306	0.103386	0.0311096	0.00806152	S			1	9.95595	1.79989	19.3421	3.35283
ARHGAP31__Q2M1Z3__778	Q2M1Z3	ARHGAP31__778	Rho GTPase-activating protein 31	1	778	K.ASPQATVEVGGPGNLS#PPLPPAPPPPTPLEESTPVLLSK.G	8.55003	5.79001	9.75	10.0176	8.3424	7.94206	8.59012	8.62559	10.7671	11.382	9.14402	8.03723	0.214827	0.126741	0.399059	0.216106	0.414442	0.245723	S			1	25.2872	12.5592	13.3666	17.8968
ARHGAP31__Q2M1Z3__954	Q2M1Z3	ARHGAP31__954	Rho GTPase-activating protein 31	1	954	R.QSHS#LDSKPTVK.S	151.803	148.905	150.59	148.868	150.688	138.752	147.682	124.83	166.337	139.816	150.974	151.274	0.496385	-0.0421322	0.126364	-0.0403569	0.327735	-0.0298245	S			1	0.967451	4.40137	14.2115	4.43176
ARHGAP32__A7KAX9__594	A7KAX9	ARHGAP32__594	Rho GTPase-activating protein 32	1	594	K.SLLVSSPS#TK.L	22.397	18.8407	18.4	22.1855	22.6378	20.7949	20.0644	19.5384	20.066	22.0124	26.7615	19.6789	0.652702	0.137873	0.00264632	0.00075072	0.530885	0.198884	S			1	11.0244	4.39088	1.52929	15.8181
ARHGAP32__A7KAX9__952	A7KAX9	ARHGAP32__952	Rho GTPase-activating protein 32	1	952	R.DATNRS#PTQIVK.M	92.6806	82.7571	89.17	90.4237	87.5025	88.5034	91.3478	80.9431	92.5314	81.3599	83.3203	89.7192	0.0701348	0.00989942	0.00499806	0.00116987	0.370041	-0.0567599	S			1	5.70504	1.67156	7.22332	5.15523
ARHGAP35__Q9NRY4__1013	Q9NRY4	ARHGAP35__1013	Rho GTPase-activating protein 35	1	1013	K.DHSKLS#MELEGNDGLSFIMSNFESK.L	33.3226	23.4789	29.33	28.5447	25.3774	28.3024	26.5173	34.7588	21.0768	25.878	30.2118	29.3616	0.16123	-0.0669738	0.091655	-0.064722	0.0240627	-0.0114365	S			1	17.2447	6.43193	25.0943	8.0622
ARHGAP35__Q9NRY4__1070	Q9NRY4	ARHGAP35__1070	Rho GTPase-activating protein 35	1	1070	K.S#VSSSPWLPQDGFDPSDYAEPMDAVVKPR.N	54.8529	53.4779	51.67	51.0563	61.5586	54.9643	50.8663	55.9997	50.6545	49.254	60.3993	56.0591	0.324169	0.0667642	0.15671	-0.0225393	0.220055	0.0506027	S			1	2.99311	9.5026	5.7645	10.1704
ARHGAP35__Q9NRY4__1150	Q9NRY4	ARHGAP35__1150	Rho GTPase-activating protein 35	5	1150	R.KVS#IVSKPVLYR.T	1458.95	1365.23	1250.7	1168.38	1145.43	1139.83	1105.1	1101.72	1175.17	953.104	1347.35	1081.78	1.56549	-0.238637	1.62897	-0.268888	0.817546	-0.268781	S			1	7.67867	1.31422	3.67841	17.8326
ARHGAP35__Q9NRY4__1179	Q9NRY4	ARHGAP35__1179	Rho GTPase-activating protein 35	3	1179	R.TSFSVGS#DDELGPIR.K	198.523	187.646	199.02	220.948	221.475	214.414	208.954	211.609	207.235	216.548	197.023	205.151	2.27026	0.166634	1.65062	0.101398	0.759205	0.0803883	S			1	3.2955	1.79662	1.05298	4.7556
ARHGAP35__Q9NRY4__770	Q9NRY4	ARHGAP35__770	Rho GTPase-activating protein 35	1	770	R.NLNLVSS#TASIK.D	101.819	100.929	103.63	112.12	108.946	104.127	113.695	105.815	99.479	119.371	117.226	126.793	1.20027	0.0859786	0.429085	0.0581887	2.49481	0.246209	S			1	1.34762	3.71292	6.69782	4.14446
ARHGAP35__Q9NRY4__970	Q9NRY4	ARHGAP35__970	Rho GTPase-activating protein 35	5	970	K.KNIIEATHMYDNAAEACSTTEEVFNS#PR.A	146.089	141.182	143.2	141.663	135.312	154.126	151.095	132.563	148.899	143.564	133.612	144.636	0.0121599	0.00211125	0.0392775	0.00697697	0.311119	-0.0293126	S			1	1.71886	6.66047	7.02218	4.32331
ARHGAP35__Q9NRY4__975	Q9NRY4	ARHGAP35__975	Rho GTPase-activating protein 35	2	975	R.AGS#PLCNSNLQDSEEDIEPSYSLFR.E	62.4398	70.272	80.45	77.9195	73.9795	85.6243	78.0165	73.4868	72.9229	68.2384	59.4239	75.1335	0.580514	0.15612	0.27633	0.0742915	0.191353	-0.0719216	S			1	12.7094	7.48089	3.73259	11.6486
ARHGAP35__Q9NRY4__975;985	Q9NRY4	ARHGAP35__975;985	Rho GTPase-activating protein 35	1	975;985	R.AGS#PLCNSNLQDS#EEDIEPSYSLFR.E	27.4054	31.3128	34.7165	27.092	30.3763	29.3367	27.3768	31.2873	34.2254	30.3936	25.4194	26.5614	0.402864	-0.106179	0.0209045	-0.0084419	0.641754	-0.181762	S	S		2	11.7465	5.80121	11.0963	9.48928
ARHGAP5__Q13017__1195	Q13017	ARHGAP5__1195	Rho GTPase-activating protein 5	2	1195	R.HRGS#EEDPLLSPVETWK.G	228.165	234.583	237.72	232.118	249.633	247.247	239.714	237.67	259.018	226.019	249.717	234.255	0.704014	0.0575959	0.747314	0.0721752	0.158858	0.0194815	S			1	2.086	3.90907	4.79872	5.08375
ARHGAP5__Q13017__1202	Q13017	ARHGAP5__1202	Rho GTPase-activating protein 5	1	1202	R.GSEEDPLLS#PVETWK.G	29.481	28.7135	28.62	29.1357	28.2406	27.3246	26.009	31.3639	26.4284	28.1221	28.9439	24.5594	0.525518	-0.0355598	0.225571	-0.0509638	0.558735	-0.0889176	S			1	1.63253	3.20747	10.6609	8.56588
ARHGAP6__O43182__820	O43182	ARHGAP6__820	Rho GTPase-activating protein 6	2	820	R.ACS#TPHVQVAGK.A	104.826	120.716	105.3	108.054	120.563	107.115	95.1241	121.835	96.2871	106.304	126.7	100.801	0.085141	0.0211647	0.225727	-0.0788452	0.0353567	0.0128592	S			1	8.19763	6.70896	14.4587	12.2625
ARHGEF10__O15013__379	O15013	ARHGEF10__379	Rho guanine nucleotide exchange factor 10	3	379	K.S#LIAQDHR.S	836.126	797.921	819.81	795.989	785.71	811.47	810.583	793.011	797.694	722.833	804.747	792.428	0.689095	-0.0361296	0.646153	-0.0312433	0.735728	-0.0809222	S			1	2.34366	1.62555	1.13688	5.71144
ARHGEF11__O15085_2__1335	O15085-2	ARHGEF11__1335	Isoform 2 of Rho guanine nucleotide exchange factor 11	3	1335	R.NS#GIWESPELDR.N	294.96	294.417	326.69	322.878	324.972	317.932	313.467	331.024	313.47	256.89	332.342	336.634	0.694489	0.0762458	0.501584	0.0645145	0.0396393	0.0153521	S			1	6.05139	1.12291	3.17411	14.5333
ARHGEF11__O15085_2__150	O15085-2	ARHGEF11__150	Isoform 2 of Rho guanine nucleotide exchange factor 11	1	150	R.ITSVIPS#PPPPPPLPPPQR.I	13.9326	14.5007	14.87	14.3589	15.006	15.3735	13.4765	11.723	18.4275	13.9376	19.934	18.761	0.52184	0.0470371	0.0176963	0.010746	0.772223	0.281477	S			1	3.27142	3.44433	23.9096	18.1142
ARHGEF11__O15085_2__291;295	O15085-2	ARHGEF11__291;295	Isoform 2 of Rho guanine nucleotide exchange factor 11	1	291;295	R.NSVLSDPGLDS#PRTS#PVIMAR.V	240.398	232.643	275.123	279.979	294.885	296.943	286.245	291.815	278.669	266.138	185.942	222.039	1.36431	0.220654	1.24877	0.195483	0.391253	-0.150354	S	S		2	9.07088	3.18557	2.31053	17.8741
ARHGEF11__O15085_2__629	O15085-2	ARHGEF11__629	Isoform 2 of Rho guanine nucleotide exchange factor 11	1	629	R.LS#TGS#FPEDLLESDSSR.S	9.07437	13.2461	11.65	16.5602	16.2522	12.8855	15.9664	15.9384	11.4161	12.9068	9.65608	10.4551	1.08634	0.427847	0.73659	0.350784	0.0712692	-0.0410289	S	S		2	18.5891	13.3826	18.137	15.3908
ARHGEF11__O15085_2__629;632	O15085-2	ARHGEF11__629;632	Isoform 2 of Rho guanine nucleotide exchange factor 11	5	629;632	R.LS#TGS#FPEDLLESDSSR.S	107.716	107.892	111.857	110.283	130.322	109.743	119.681	111.9	122.494	101.628	117.356	116.449	0.479801	0.0974489	1.21012	0.112716	0.193122	0.0346832	S	S		2	2.14496	10.043	4.64942	7.89729
ARHGEF11__O15085_2__654	O15085-2	ARHGEF11__654	Isoform 2 of Rho guanine nucleotide exchange factor 11	1	654	R.SES#LKGR.E	309.813	305.328	305.9	300.386	306.341	317.672	294.492	313.506	312.289	212.64	275.418	295.754	0.07472	0.00525044	0.0131749	-0.00118128	0.847959	-0.232758	S			1	0.795059	2.84968	3.46985	16.5827
ARHGEF11__O15085_2__703	O15085-2	ARHGEF11__703	Isoform 2 of Rho guanine nucleotide exchange factor 11	2	703	R.S#LENPT#PPFT#PK.M	81.6693	98.2554	92.08	90.5765	87.4407	94.3486	97.9045	107.035	91.6164	99.4422	84.9784	86.2938	0.00755268	0.00191393	0.549321	0.124674	0.0214451	-0.0068597	S	T	T	3	9.24542	3.80979	7.84304	8.86327
ARHGEF11__O15085_2__703;708	O15085-2	ARHGEF11__703;708	Isoform 2 of Rho guanine nucleotide exchange factor 11	1	703;708	R.S#LENPT#PPFTPK.M	17.1031	18.8453	13.1075	20.386	19.1082	16.3537	19.0238	21.3206	20.2672	19.8491	14.3696	22.8729	0.473298	0.187076	0.990462	0.305168	0.372405	0.218851	S	T		2	17.9901	11.0695	5.69069	22.6497
ARHGEF11__O15085_2__703;708;712	O15085-2	ARHGEF11__703;708;712	Isoform 2 of Rho guanine nucleotide exchange factor 11	3	703;708;712	R.S#LENPT#PPFT#PK.M	94.2966	104.743	95.9873	112.813	121.156	123.823	115.886	109.228	107.43	121.396	90.0716	84.9251	1.97049	0.278274	1.40905	0.172697	0.0126968	0.00666353	S	T	T	3	5.70184	4.81588	4.01894	19.9796
ARHGEF12__Q9NZN5__22	Q9NZN5	ARHGEF12__22	Rho guanine nucleotide exchange factor 12	1	22	R.HGS#ILNR.E	204.805	208.297	215.51	219.42	208.766	225.767	208.103	208.06	193.138	207.228	218.347	214.184	0.542513	0.140584	0.179995	-0.0736669	0.137211	0.046651	S			1	2.60546	3.94119	4.24797	2.63435
ARHGEF12__Q9NZN5__41	Q9NZN5	ARHGEF12__41_1	Rho guanine nucleotide exchange factor 12	1	41	R.IAS#HDFDPTDSSSK.K	63.7667	70.6217	65.5	64.1924	62.949	55.0838	62.1435	63.1689	54.474	71.4167	66.3124	63.7605	0.64979	0.0570193	0.473378	-0.0450121	0.339656	0.0253603	S			1	5.34949	8.13148	7.92891	5.80434
ARHGEF12__Q9NZN5__736	Q9NZN5	ARHGEF12__736	Rho guanine nucleotide exchange factor 12	2	736	R.VTEHGT#PKPFR.K	431.846	402.329	420.48	424.552	412.804	454.088	475.683	490.469	464.221	441.353	501.543	480.241	0.771105	-0.133473	0.912175	-0.152911	0.0606954	0.0115108	T			1	3.55986	4.9412	2.75993	6.43369
ARHGEF12__Q9NZN5_2__41	Q9NZN5-2	ARHGEF12__41	Isoform 2 of Rho guanine nucleotide exchange factor 12	2	41	R.IAS#HDFDPTGLVQR.C	44.6014	57.5916	54.36	57.9148	60.6317	54.0299	45.8036	57.3022	45.6539	53.1304	58.4973	50.0703	0.337963	0.0416953	2.15772	0.189101	1.3399	0.181785	S			1	12.9596	5.76801	13.4762	7.91439
ARHGEF17__Q96PE2__1330	Q96PE2	ARHGEF17__1330	Rho guanine nucleotide exchange factor 17	2	1330	R.S#SM*SLYTAASVIDTASK.Y	88.0899	78.4583	90.74	88.2632	88.2234	82.843	74.4269	88.7482	84.2964	79.1801	98.9017	83.1036	0.0567511	0.0114016	0.226925	-0.0561222	0.0637315	0.0216891	S			1	7.53605	3.60694	8.88521	11.9911
ARHGEF17__Q96PE2__1331	Q96PE2	ARHGEF17__1331	Rho guanine nucleotide exchange factor 17	5	1331	R.SS#MSLYTAASVIDTASK.Y	180.364	198.074	204.85	184.557	204.512	208.992	170.806	174.84	209.587	177.592	223.748	203.919	0.178677	0.036086	0.260323	-0.0711143	0.183259	0.0533446	S			1	6.50283	6.52554	11.52	11.4766
ARHGEF17__Q96PE2__142	Q96PE2	ARHGEF17__142	Rho guanine nucleotide exchange factor 17	1	142	R.RPS#ADSESPGTPSPDGAAWEPPAR.E	43.5848	42.6692	39.8	39.9075	39.8684	44.8819	46.841	43.9998	38.5255	39.2142	41.6358	39.4473	0.0815047	-0.0160693	0.153124	0.0374195	0.627565	-0.0674374	S			1	4.69953	6.93894	9.80165	3.33144
ARHGEF17__Q96PE2__1991	Q96PE2	ARHGEF17__1991	Rho guanine nucleotide exchange factor 17	2	1991	R.FLAAVQLPDGFNLLCPT#PPPPPDTGPEK.L	40.3103	35.6759	32.85	38.8782	34.76	39.6777	38.4377	29.2511	38.9511	36.0251	40.4775	33.6713	0.219044	0.0581908	0.0666826	-0.0294129	0.0519616	0.0176234	T			1	10.3822	6.98641	15.3548	9.41228
ARHGEF17__Q96PE2__348	Q96PE2	ARHGEF17__348	Rho guanine nucleotide exchange factor 17	1	348	R.EWGSGS#PPCVPGPQEGLRPMSDSVGGAFR.V	37.0144	30.5647	37.91	33.7114	32.7928	36.0163	31.3311	31.6306	32.5142	34.844	32.2357	34.8354	0.146953	-0.041181	0.643908	-0.143886	0.183808	-0.0497262	S			1	11.3966	4.85956	1.93277	4.42551
ARHGEF17__Q96PE2__383	Q96PE2	ARHGEF17__383	Rho guanine nucleotide exchange factor 17	1	383	K.VSFPSYLAS#PAGSR.G	62.8464	52.3261	60.43	52.8907	61.9603	64.8837	67.8598	57.7022	64.0921	58.0697	68.4948	58.2755	0.102969	0.0335551	0.46589	0.111058	0.261972	0.0739633	S			1	9.41408	10.4379	8.12251	9.67391
ARHGEF17__Q96PE2__407	Q96PE2	ARHGEF17__407	Rho guanine nucleotide exchange factor 17	1	407	R.YSSTETLKDDDLWSS#R.G	175.912	159.94	169.07	136.425	152.563	152.029	166.221	153.404	145.239	148.653	151.803	119.036	1.41152	-0.195227	0.806041	-0.119252	1.17282	-0.267418	S			1	4.76113	6.23568	6.82544	12.9281
ARHGEF17__Q96PE2__420	Q96PE2	ARHGEF17__420	Rho guanine nucleotide exchange factor 17	5	420	R.SPS#FGAGEGLLR.S	74.4783	87.9403	72	82.3627	84.0213	89.3835	94.097	88.1329	85.7647	82.2189	104.473	87.5699	0.59013	0.125745	0.945461	0.193116	0.729627	0.226469	S			1	10.9774	4.30421	4.80632	12.7064
ARHGEF17__Q96PE2__461;463	Q96PE2	ARHGEF17__461;463	Rho guanine nucleotide exchange factor 17	4	461;463	K.S#LS#NPDIASETLTLLSFLR.S	60.9016	65.1296	57.1454	56.6038	57.3975	58.5343	53.6894	65.4317	61.0464	48.1	57.6669	53.3542	0.679151	-0.0863413	0.0861627	-0.0238959	1.04594	-0.20311	S	S		2	6.54194	1.68724	9.88	9.03305
ARHGEF17__Q96PE2__527	Q96PE2	ARHGEF17__527	Rho guanine nucleotide exchange factor 17	1	527	R.DSPSAGGPVGQLEPIPIPAPAS#PGTRPTLK.D	42.7822	39.7176	41.77	46.9596	36.5727	50.814	41.4566	48.9946	46.9839	43.7563	52.4867	52.3315	0.316168	0.112479	0.83899	0.145274	1.25814	0.25771	S			1	3.76947	16.4488	8.52029	10.0885
ARHGEF17__Q96PE2__546	Q96PE2	ARHGEF17__546	Rho guanine nucleotide exchange factor 17	2	546	K.S#FTCSEKPMAR.R	271.332	284.132	268.86	279.709	298.72	307.165	269.323	273.311	273.966	311.652	297.412	278.963	1.02012	0.103433	0.200357	-0.0135823	0.938583	0.107392	S			1	2.98336	4.76387	0.923264	5.53683
ARHGEF17__Q96PE2__569	Q96PE2	ARHGEF17__569	Rho guanine nucleotide exchange factor 17	3	569	K.SSSS#ELLLTGPGAEEDPLPLIVQDQYVQEAR.Q	62.9535	67.0839	73.1	62.0625	70.0143	68.0453	67.1855	70.1329	70.2843	69.4302	69.8237	68.35	0.0946534	-0.0215754	0.182047	0.0313695	0.1915	0.0313782	S			1	7.53538	6.20821	2.52459	1.10268
ARHGEF17__Q96PE2__619	Q96PE2	ARHGEF17__619	Rho guanine nucleotide exchange factor 17	2	619	R.MGAQQDDGSDAPPGS#PDWAGDVTR.G	27.2017	22.6664	23.45	28.7892	28.7143	29.8669	26.9738	26.4101	34.5251	24.525	29.0658	30.9064	1.49696	0.252976	0.753252	0.26184	0.72349	0.204733	S			1	9.91894	2.21443	15.4633	11.6614
ARHGEF17__Q96PE2__735	Q96PE2	ARHGEF17__735	Rho guanine nucleotide exchange factor 17	2	735	R.SLS#DPIPQR.H	226.656	232.31	224.13	228.367	235.894	215.261	226.3	225.63	238.76	251.854	246.596	222.233	0.0637767	-0.00756651	0.198476	0.0159485	0.593271	0.0772748	S			1	1.83953	4.60972	3.21204	6.57882
ARHGEF17__Q96PE2__764	Q96PE2	ARHGEF17__764	Rho guanine nucleotide exchange factor 17	3	764	R.AATSEEPTGFSVDSNLLGSLS#PK.T	141.038	151.949	143.51	153.882	142.912	128.268	140.585	149.927	143.197	136.713	138.331	137.137	0.178297	-0.0382967	0.0756388	-0.00924457	1.14184	-0.0826974	S			1	3.93208	9.06993	3.33406	0.610597
ARHGEF17__Q96PE2__862	Q96PE2	ARHGEF17__862	Rho guanine nucleotide exchange factor 17	1	862	R.EVEPM*LPPSSS#EPILVEQR.A	43.3066	37.7945	46.16	53.5225	50.9607	42.0897	41.0209	42.6972	43.2813	35.9285	47.0368	41.216	0.690231	0.203827	0.011296	-0.00296907	0.0904837	-0.0353434	S			1	10.0249	12.2797	2.77172	13.4231
ARHGEF17__Q96PE2__961	Q96PE2	ARHGEF17__961	Rho guanine nucleotide exchange factor 17	5	961	R.HAS#VPATFMPIVVPEPPTSVGPPVAVPEPIGFPTR.A	155.42	142.735	164.68	137.74	167.002	175.182	150.555	156.45	172.934	115.237	142.671	144.043	0.164678	0.052309	0.243794	0.0523556	0.830121	-0.203475	S			1	7.14109	12.3053	7.25043	12.1279
ARHGEF2__V9GYM8__1001	V9GYM8	ARHGEF2__1001	Rho guanine nucleotide exchange factor 2	1	1001	R.LS#PPHS#PR.D	57.1108	59.597	65.34	64.9974	56.1721	71.4025	63.2432	63.2612	62.1664	99.4745	59.8507	77.8872	0.706975	-0.117787	0.296682	-0.0798595	0.00275658	-0.00106666	S	S		2	6.9553	11.9132	0.996909	25.0894
ARHGEF2__V9GYM8__1001;1005	V9GYM8	ARHGEF2__1001;1005	Rho guanine nucleotide exchange factor 2	1	1001;1005	R.LS#PPHS#PR.D	180.689	189.085	213.292	222.21	207.495	203.336	198.329	200.717	200.418	278.363	190.433	214.194	0.0837488	-0.0238517	0.246587	-0.0366167	0.587974	-0.0964138	S	S		2	8.70992	4.69963	0.651099	19.9797
ARHGEF2__V9GYM8__167	V9GYM8	ARHGEF2__167	Rho guanine nucleotide exchange factor 2	2	167	R.ERPSS#AIYPSDSFR.Q	205.094	187.502	209.97	190.753	196.242	225.702	213.747	217.24	254.102	227.318	251.838	259.273	0.0813032	-0.0480493	0.294285	0.188356	1.24054	0.465964	S			1	5.88412	9.20271	9.79111	6.79344
ARHGEF2__V9GYM8__196	V9GYM8	ARHGEF2__196	Rho guanine nucleotide exchange factor 2	4	196	K.SVS#TTNIAGHFNDESPLGLR.R	197.014	187.389	207.64	212.225	202.638	262.066	316.237	264.696	331.696	303.792	346.961	381.488	2.58533	0.189642	1.83387	0.128371	1.99509	0.162686	S			1	5.13295	14.1398	11.5321	11.3137
ARHGEF2__V9GYM8__219	V9GYM8	ARHGEF2__219	Rho guanine nucleotide exchange factor 2	5	219	R.ILSQS#TDSLNMR.N	254.125	242.121	264.85	271.842	278.471	304.493	316.071	279.537	311.204	302.053	322.394	357.242	0.279882	0.0810811	0.375884	0.0515534	0.717974	0.381862	S			1	4.48183	6.05702	6.5629	8.52943
ARHGEF2__V9GYM8__690	V9GYM8	ARHGEF2__690	Rho guanine nucleotide exchange factor 2	3	690	R.SES#LESPR.G	381.926	395.346	382.38	376.869	381.021	400.167	396.328	397.906	408.225	412.018	345.62	425.872	0.66688	0.11864	0.216927	0.0400134	0.522424	0.228206	S			1	1.97133	3.2193	1.61218	10.8738
ARHGEF2__V9GYM8__741	V9GYM8	ARHGEF2__741	Rho guanine nucleotide exchange factor 2	4	741	R.EPALPLEPDSGGNTS#PGVTANGEAR.T	162.451	151.857	163.35	153.77	159.01	162.122	160.67	155.107	165.124	160.497	179.357	172.118	0.0940934	0.0240561	0.877184	0.185173	1.73036	0.293343	S			1	4.01449	2.66644	3.13101	5.57513
ARHGEF26__Q96DR7__333	Q96DR7	ARHGEF26__333	Rho guanine nucleotide exchange factor 26	1	333	R.AVVSGFDFDSPTSS#K.K	51.9743	59.597	54.71	52.2384	53.278	47.7284	59.2593	48.6049	49.4629	63.8681	52.5111	49.7793	0.0210666	-0.00198612	1.16318	0.0522958	0.114808	0.0293796	S			1	6.96702	5.77533	11.2872	13.4898
ARHGEF28__Q8N1W1_6__1538	Q8N1W1-6	ARHGEF28__1538	Isoform 6 of Rho guanine nucleotide exchange factor 28	2	1538	R.S#LPAVLLPGGPEVMELNR.S	91.2039	81.5333	87.47	86.8772	75.4317	93.6316	88.6504	82.1329	82.9027	74.8958	85.4539	83.0364	0.0728013	-0.00834383	0.0814365	0.00976629	0.798672	0.100088	S			1	5.62275	10.7839	4.21174	6.81826
ARHGEF28__Q8N1W1_6__513	Q8N1W1-6	ARHGEF28__513	Isoform 6 of Rho guanine nucleotide exchange factor 28	1	513	R.TGIPS#GDELDSFETNTEPDFNISR.A	9.85554	6.30422	9.62	9.00874	7.53905	8.38751	10.8206	7.4256	11.1289	11.6827	12.7651	11.1603	0.0772557	-0.0383631	1.80299	-0.207752	1.01904	-0.249331	S			1	23.1094	8.87613	20.9861	6.89582
ARHGEF28__Q8N1W1_6__535	Q8N1W1-6	ARHGEF28__535	Isoform 6 of Rho guanine nucleotide exchange factor 28	2	535	R.AES#LPLSSNLQSK.E	100	104.806	105.4	118.275	115.455	120.054	115.821	112.953	110.299	114.937	119.677	112.622	0.495758	-0.0644186	0.791095	-0.116671	0.554408	-0.0687876	S			1	2.86382	1.96683	2.44346	3.1071
ARHGEF40__Q8TER5__986	Q8TER5	ARHGEF40__986	Rho guanine nucleotide exchange factor 40	1	986	R.SPS#PSLSSLLLPSSPGPR.P	39.1974	36.7558	43.49	32.5599	45.533	44.6103	33.1155	39.5177	41.1109	40.5028	47.8049	38.966	0.0832402	0.038847	0.238424	-0.0705329	0.317879	0.0916093	S			1	8.56282	17.6973	11.1615	11.1314
ARHGEF5__A0A2R8YF49__11	A0A2R8YF49	ARHGEF5__11	Rho guanine nucleotide exchange factor 5	1	11	R.GAS#PPISAIEEFSIIPEAPMR.S	40.5779	44.8289	50.48	52.8397	49.4261	51.2594	46.3119	50.1843	47.835	41.7913	52.3526	44.1376	0.904556	0.176071	0.384427	0.0869793	0.064635	0.0252027	S			1	10.9669	3.33826	4.05492	12.0314
ARHGEF6__Q15052__640	Q15052	ARHGEF6__640	Rho guanine nucleotide exchange factor 6	2	640	R.KPS#EEEYVIR.K	270.787	261.414	271.01	240.647	248.892	258.611	245.213	247.578	266.518	235.296	246.194	241.285	1.40684	-0.102451	0.91776	-0.0810917	2.4126	-0.152234	S			1	2.04552	3.6057	4.614	2.26528
ARHGEF6__Q15052__684	Q15052	ARHGEF6__684	Rho guanine nucleotide exchange factor 6	5	684	R.KDS#IPQVLLPEEEK.L	370.241	393.351	394.98	411.559	424.34	398.179	350.877	403.916	370.913	386.537	272.163	352.116	1.07614	0.0910852	0.249325	-0.0415172	0.638298	-0.196827	S			1	3.58291	3.18011	7.13743	17.4152
ARHGEF7__A0A2R8YG42__228	A0A2R8YG42	ARHGEF7__228	Rho guanine nucleotide exchange factor 7	2	228	K.ASEKPVS#PK.S	515.238	475.059	531.56	497.498	484.209	511.736	545.742	525.054	549.922	528.737	466.699	491.86	0.195883	-0.0271901	0.827184	0.0907999	0.177663	-0.0331409	S			1	5.73207	2.76531	2.46486	6.29393
ARHGEF7__A0A2R8YG42__497	A0A2R8YG42	ARHGEF7__497	Rho guanine nucleotide exchange factor 7	12	497	R.MS#GFIYQGK.L	815.57	837.104	840.16	826.501	828.009	824.855	816.217	840.159	804.631	823.649	774.925	845.062	0.225263	-0.00781659	0.336641	-0.0185384	0.300915	-0.0287574	S			1	1.61291	0.190843	2.20874	4.41272
ARHGEF7__A0A2R8YG42__673	A0A2R8YG42	ARHGEF7__673	Rho guanine nucleotide exchange factor 7	1	673	R.KPS#DEEFASR.K	24.9866	25.8648	28.9	22.4811	27.293	23.3373	25.7911	28.4614	28.7053	29.5395	26.3348	35.7086	0.511008	-0.125414	0.285806	0.0568663	0.587839	0.199567	S			1	7.72416	10.5331	5.84647	15.6067
ARHGEF7__A0A2R8YG42__776	A0A2R8YG42	ARHGEF7__776	Rho guanine nucleotide exchange factor 7	4	776	R.KES#APQVLLPEEEK.I	431.332	470.534	433.72	435.894	497.784	385.098	471.336	528.418	453.262	479.891	449.727	461.793	0.0552974	-0.0182738	0.685941	0.121578	0.5316	0.0590767	S			1	4.93629	12.8378	8.09942	3.2734
ARID1A__O14497__1184	O14497	ARID1A__1184	AT-rich interactive domain-containing protein 1A	3	1184	R.SNS#VGIQDAFNDGSDSTFQK.R	114.157	113.661	115.63	127.233	132.222	127.899	123.187	117.948	127.397	130.904	114.971	117.211	3.02751	0.173558	1.39436	0.101697	0.582028	0.0802178	S			1	0.89445	2.09779	3.85347	7.12657
ARID1A__O14497__1751	O14497	ARID1A__1751	AT-rich interactive domain-containing protein 1A	1	1751	R.TLLDPGRFS#K.V	147.822	124.871	129.46	135.09	126.856	106.8	141.644	132.133	127.429	134.329	121.664	126.827	0.436049	-0.125119	0.0127953	-0.00340617	0.335964	-0.0710781	S			1	9.05997	11.8384	5.41486	4.99063
ARID1A__O14497__1755	O14497	ARID1A__1755	AT-rich interactive domain-containing protein 1A	7	1755	K.VSS#PAPMEGGEEEEELLGPK.L	267.031	246.132	278.95	278.537	256.565	256.308	270.827	258.583	268.295	280.878	240.719	275.348	0.00635535	-0.00128065	0.0629564	0.010151	0.0344483	0.00877449	S			1	6.29168	4.83714	2.43074	8.19334
ARID5B__Q14865__1032	Q14865	ARID5B__1032	AT-rich interactive domain-containing protein 5B	2	1032	R.AVS#PLDPSK.E	106.806	103.655	100.04	94.3472	94.0837	95.6524	97.7074	107.887	98.7342	92.1513	117.153	100.051	1.92281	-0.128281	0.211002	-0.0289673	0.0165875	-0.00532881	S			1	3.27105	0.887085	5.52442	12.3936
ARID5B__Q14865__264	Q14865	ARID5B__264	AT-rich interactive domain-containing protein 5B	2	264	R.RDS#FSGVK.D	496.512	532.342	499.4	483.037	511.636	497.297	510.334	520.182	483.383	485.045	525.793	508.528	0.355676	-0.0346649	0.108714	-0.0136156	0.0624469	-0.00841371	S			1	3.90746	2.87525	3.77512	4.03844
ARID5B__Q14865__539	Q14865	ARID5B__539	AT-rich interactive domain-containing protein 5B	2	539	K.GPT#PPLPSAPLAPEK.D	75.5912	82.7777	78.06	71.3463	66.9555	85.1245	73.1509	72.4919	71.8483	71.8355	80.0407	75.8275	0.300207	-0.081607	1.37616	-0.12045	0.386204	-0.0542487	T			1	4.63317	12.7292	0.898385	5.40581
ARID5B__Q14865__566	Q14865	ARID5B__566	AT-rich interactive domain-containing protein 5B	1	566	K.QPLTS#PSALVDSK.Q	79.4115	84.3614	84.45	87.5193	93.0847	78.2907	81.8551	87.1893	85.0731	76.0447	96.5365	85.9132	0.314578	0.0607288	0.359986	0.0338595	0.216667	0.0584969	S			1	3.4853	8.65859	3.17096	11.8937
ARL6IP4__Q66PJ3__332	Q66PJ3	ARL6IP4__332	ADP-ribosylation factor-like protein 6-interacting protein 4	3	332	R.S#AGEEEDGPVLTDEQK.S	157.849	170.574	177.01	181.224	164.438	180.049	181.108	172.543	171.998	175.659	157.558	155.315	0.361024	0.0567505	0.457382	0.056578	0.262716	-0.0490679	S			1	5.78767	5.34751	2.9164	6.84977
ARL6IP6__Q8N6S5__19	Q8N6S5	ARL6IP6__19	ADP-ribosylation factor-like protein 6-interacting protein 6	1	19	R.GPGT#PGPVAR.P	110.669	114.71	101.74	111.784	115.413	108.038	111.661	104.717	109.033	126.684	146.524	120.928	0.243732	0.0353587	0.0448605	-0.00754926	1.21377	0.268876	T			1	6.08657	3.30022	3.23212	10.221
ARL6IP6__Q8N6S5__71	Q8N6S5	ARL6IP6__71	ADP-ribosylation factor-like protein 6-interacting protein 6	1	71	R.S#VLPPDGNGSPVLPDKR.N	78.7266	89.5652	80.17	77.2163	98.2755	76.8239	87.9346	100.133	100.958	72.8556	122.969	80.6185	0.0564674	0.0222059	1.17501	0.218171	0.229255	0.153957	S			1	7.10624	14.5929	7.56941	29.2711
ARMC10__Q8N2F6_2__45	Q8N2F6-2	ARMC10__45	Isoform 2 of Armadillo repeat-containing protein 10	5	45	K.S#AEDLTDGSYDDVLNAEQLQK.L	340.514	350.753	375.32	347.652	374.038	388.379	376.513	373.721	366.253	408.152	346.644	415.675	0.386947	0.0576467	0.704552	0.065964	0.64704	0.134087	S			1	5.03133	5.58297	1.42535	9.70654
ARMCX2__Q7L311__62	Q7L311	ARMCX2__62	Armadillo repeat-containing X-linked protein 2	1	62	R.AGFT#IDLGSGFSPPTPVR.A	67.9615	71.1256	59.92	61.9402	60.4669	68.1865	56.7798	62.0817	64.6879	52.8726	87.9533	67.6224	0.275291	-0.0623201	0.562412	-0.116651	0.106045	0.0668697	T			1	8.70876	6.45097	6.5866	25.3504
ARMCX3__Q9UH62__61	Q9UH62	ARMCX3__61	Armadillo repeat-containing X-linked protein 3	1	61	R.YNDWS#DDDDDSNESK.S	291.407	286.189	318.05	304.646	301.006	296.561	284.584	293.352	294.585	336.918	256.752	290.807	0.075913	0.01054	0.302731	-0.0377385	0.0506821	-0.0181053	S			1	5.72399	1.34635	1.87503	13.6467
ARMCX3__Q9UH62__72	Q9UH62	ARMCX3__72	Armadillo repeat-containing X-linked protein 3	1	72	K.S#IVWYPPWAR.I	70.9149	77.4607	68.24	64.9974	67.9133	62.8737	67.8702	63.2509	67.518	64.652	89.9772	75.738	1.05101	-0.145871	0.896993	-0.124987	0.229548	0.0887971	S			1	6.56994	3.87692	3.88339	16.5327
ARPP19__H3BMD8__123	H3BMD8	ARPP19__123	cAMP-regulated phosphoprotein 19	2	123	R.KPS#LVASK.L	555.206	508.297	523.5	499.149	581.496	473.318	457.569	451.064	463.859	402.526	604.151	414.566	0.112717	-0.0303524	2.12524	-0.209507	0.342685	-0.159151	S			1	4.52424	10.9068	1.39844	23.872
ARPP19__H3BMD8__81	H3BMD8	ARPP19__81	cAMP-regulated phosphoprotein 19	9	81	K.YFDS#GDYNMAK.A	341.573	357.634	406.17	362.276	380.125	429.23	404.794	403.352	459.337	394.365	447.191	440.715	0.325385	0.0839793	0.944326	0.197428	1.08419	0.214164	S			1	9.12763	8.8778	7.55402	6.74092
ASAP1__Q9ULH1_2__1044	Q9ULH1-2	ASAP1__1044	Isoform 1 of Arf-GAP with SH3 domain, ANK repeat and PH domain-containing protein 1	6	1044	K.QAS#EDSNDLTPTLPETPVPLPR.K	229.749	235.766	238	224.515	231.97	230.255	240.461	234.706	246.676	251.188	255.837	223.789	0.771141	-0.0348157	0.650838	0.0371062	0.369797	0.0549249	S			1	1.81992	1.70554	2.48789	7.10905
ASAP1__Q9ULH1_2__720	Q9ULH1-2	ASAP1__720	Isoform 1 of Arf-GAP with SH3 domain, ANK repeat and PH domain-containing protein 1	3	720	R.QEEIDES#DDDLDDKPSPIK.K	276.479	289.799	276.05	280.606	300.419	286.088	268.794	297.957	279.339	254.86	210.69	243.859	0.483204	0.041837	0.0443856	0.00642883	1.46613	-0.247763	S			1	2.78404	3.53954	5.2359	9.7236
ASAP1__Q9ULH1_2__840;842	Q9ULH1-2	ASAP1__840;842	Isoform 1 of Arf-GAP with SH3 domain, ANK repeat and PH domain-containing protein 1	1	840;842	R.T#LS#DPPSPLPHGPPNK.G	14.5337	13.9694	15.5033	19.9652	16.1737	15.3463	15.0111	15.6912	13.9593	18.4783	17.5486	12.9592	0.770059	0.226448	0.117937	0.0213212	0.398003	0.154661	T	S		2	5.28906	14.351	5.86112	18.0962
ASAP1__Q9ULH1_2__842	Q9ULH1-2	ASAP1__842	Isoform 1 of Arf-GAP with SH3 domain, ANK repeat and PH domain-containing protein 1	1	842	R.TLS#DPPS#PLPHGPPNK.G	274.082	262.926	263.06	259.062	263.651	255.982	237.961	286.429	280.073	243.221	281.441	277.016	0.759084	-0.0390655	0.0315484	0.00790239	0.0140523	0.00289719	S	S		2	2.40083	1.48669	9.82303	7.82349
ASAP1__Q9ULH1_2__842;846	Q9ULH1-2	ASAP1__842;846	Isoform 1 of Arf-GAP with SH3 domain, ANK repeat and PH domain-containing protein 1	6	842;846	R.TLS#DPPS#PLPHGPPNK.G	387.037	364.922	368.191	362.124	352.147	379.379	326.553	360.649	351.322	330.544	372.493	357.88	0.348205	-0.0345399	1.04005	-0.109158	0.631075	-0.0783803	S	S		2	3.19683	3.77919	5.09015	6.02132
ASAP2__O43150__701	O43150	ASAP2__701	Arf-GAP with SH3 domain, ANK repeat and PH domain-containing protein 2	7	701	R.LLHEDLDES#DDDMDEK.L	226.902	210.179	234.95	230.609	227.078	227.31	217.264	222.296	224.716	238.335	234.611	246.344	0.229335	0.027572	0.124096	-0.0167446	0.910656	0.0980474	S			1	5.641	0.865077	1.71698	2.50063
ASAP2__O43150__822	O43150	ASAP2__822	Arf-GAP with SH3 domain, ANK repeat and PH domain-containing protein 2	1	822	R.SSS#DPPAVHPPLPPLR.V	66.977	61.6642	61.98	63.2854	54.3698	64.775	60.0582	63.774	64.1028	63.503	81.4427	59.4396	0.301969	-0.0633639	0.155486	-0.0204749	0.262317	0.100584	S			1	4.69053	9.25336	3.58569	17.1854
ASCC3__Q8N3C0__2195	Q8N3C0	ASCC3__2195	Activating signal cointegrator 1 complex subunit 3	3	2195	K.VSDS#LTDLALK.-	71.1825	85.5133	74.73	73.3234	92.3637	78.2363	86.368	90.779	89.946	76.5923	86.2586	88.7453	0.22808	0.0758793	1.23624	0.206793	0.519471	0.120561	S			1	9.67521	12.1572	2.63226	7.65538
ASF1A__Q9Y294__166	Q9Y294	ASF1A__166	Histone chaperone ASF1A	3	166	K.LEDAESS#NPNLQSLLSTDALPSASK.G	54.9706	56.0284	53.37	56.3148	60.4257	55.4749	53.9165	57.1894	59.7406	51.262	53.3889	61.7456	0.695373	0.0672763	0.510094	0.0557623	0.0719399	0.0176866	S			1	2.44281	4.61526	5.12653	9.9913
ASH1L__Q9NR48__179	Q9NR48	ASH1L__179	Histone-lysine N-methyltransferase ASH1L	1	179	K.LS#PVHSEM*ADYINATPSTLLGSRDPDLKDR.A	44.1948	48.0067	46.7	46.929	55.3276	51.3572	49.4969	43.3844	47.4733	36.0466	49.9385	47.0592	0.853105	0.145246	0.08078	0.015014	0.168301	-0.0621549	S			1	4.18382	8.20508	6.65573	16.5329
ASPSCR1__Q9BZE9_2__594	Q9BZE9-2	ASPSCR1__594	Isoform 2 of Tether containing UBX domain for GLUT4	4	594	R.AAGS#PSPLPAPDPAPK.S	127.651	121.076	120.76	110.133	116.948	125.976	121.548	125.784	122.088	116.913	141.757	125.685	0.463377	-0.0656255	0.00281303	-0.000263317	0.259173	0.0569128	S			1	3.1589	6.75283	1.87235	9.83428
ASXL2__Q76L83__524	Q76L83	ASXL2__524	Putative Polycomb group protein ASXL2	1	524	K.SESQESLVTS#PSKPK.S	32.5736	26.5847	34.36	34.863	30.1871	29.0412	30.9887	22.0101	29.5671	24.1277	23.3965	27.2572	0.0216055	0.0088135	0.427921	-0.179702	1.11568	-0.322569	S			1	13.0644	9.83333	17.5352	8.22689
ASXL2__Q76L83__570	Q76L83	ASXL2__570	Putative Polycomb group protein ASXL2	2	570	R.KS#SLTQEEAPVSWEK.R	70.1659	66.2612	70.74	73.6087	70.9001	61.646	79.1162	59.0971	70.4332	62.4829	63.362	66.4918	0.0292032	-0.00706652	0.0277631	0.0102664	1.24776	-0.107161	S			1	3.52913	9.12813	14.4342	3.28662
ATAD2__Q6PL18__327	Q6PL18	ATAD2__327	ATPase family AAA domain-containing protein 2	1	327	R.KPNIFYSGPAS#PARPR.Y	104.623	64.5643	101.02	110.021	69.6642	96.8801	109.067	73.7227	94.5529	93.2251	91.5865	106.174	0.0413144	0.0335529	0.0497881	0.037606	0.195593	0.106883	S			1	24.6045	22.3275	19.2176	8.23886
ATF2__P15336__112	P15336	ATF2__112	Cyclic AMP-dependent transcription factor ATF-2	1	112	K.MPLDLS#PLATPIIR.S	19.6897	15.2001	17.45	15.0519	14.8206	15.8189	17.3358	20.7076	19.2255	18.2649	20.1534	18.7386	0.766572	-0.195982	0.433646	0.129846	0.495149	0.127021	S			1	12.8667	3.431	8.85279	5.1572
ATF7IP__Q6VMQ6_4__121	Q6VMQ6-4	ATF7IP__121	Isoform 3 of Activating transcription factor 7-interacting protein 1	2	121	K.QDDDLNCEPLS#PHNITPEPVSK.L	60.9417	48.0067	53.93	73.2419	56.1412	59.0385	75.9209	60.1535	62.5068	85.2255	47.9269	56.2158	0.587208	0.210169	0.899401	0.285934	0.301373	0.217398	S			1	11.9263	14.5717	12.8497	31.027
ATF7IP__Q6VMQ6_4__485	Q6VMQ6-4	ATF7IP__485	Isoform 3 of Activating transcription factor 7-interacting protein 1	2	485	K.M*ESSFGS#PSK.Q	67.3515	65.0579	67.59	75.9424	62.5268	69.2187	67.7768	65.5381	68.0074	80.7693	84.8565	76.3424	0.257743	0.0544209	0.145262	0.00951131	2.24658	0.274822	S			1	2.09721	9.6893	2.03254	5.2794
ATF7IP__Q6VMQ6_4__567	Q6VMQ6-4	ATF7IP__567	Isoform 3 of Activating transcription factor 7-interacting protein 1	1	567	R.SKS#EDM*DNVQSK.R	93.6009	94.4605	91.38	101.297	92.1783	97.2929	104.43	101.723	102.916	105.369	81.2842	108.044	0.60565	0.0573259	2.91578	0.145379	0.233314	0.0766882	S			1	1.70654	4.71587	1.31715	15.0035
ATF7IP__Q6VMQ6_4__64	Q6VMQ6-4	ATF7IP__64	Isoform 3 of Activating transcription factor 7-interacting protein 1	1	64	K.LLNGNHENGDLDPT#SPLENMDYIK.D	14.2322	10.9218	11.87	17.62	12.802	17.0358	12.8022	13.9589	11.2991	11.3498	11.5215	13.5446	0.896442	0.358182	0.0991146	0.0398198	0.0579265	-0.0238947	T			1	13.8136	16.621	10.5122	10.0559
ATG13__O75143_5__394	O75143-5	ATG13__394	Isoform 5 of Autophagy-related protein 13	4	394	R.AS#PHDVLETIFVR.K	74.0075	72.37	67.99	88.5587	75.9982	72.4238	71.9163	76.0611	82.8176	88.9407	83.9665	86.6744	0.654341	0.144683	0.68215	0.106525	2.55156	0.276102	S			1	4.35397	10.7278	7.15249	2.87815
ATG16L1__Q676U5__269	Q676U5	ATG16L1__269	Autophagy-related protein 16-1	2	269	K.RLS#QPAGGLLDSITNIFGR.R	76.0621	80.618	81.12	69.3999	76.575	68.5668	59.6536	63.9381	75.0295	59.8737	75.9319	70.4656	1.21103	-0.148491	1.26216	-0.25973	0.989351	-0.205206	S			1	3.51548	6.15652	11.9853	11.8742
ATG2A__Q2TAZ0__1263	Q2TAZ0	ATG2A__1263	Autophagy-related protein 2 homolog A	1	1263	K.LSES#PASLPSCPPVETALINQR.D	24.0556	24.9084	21.03	29.6657	21.958	21.9683	22.907	26.964	22.2046	21.5614	24.0305	25.6676	0.159304	0.072317	0.135138	0.042277	0.0895439	0.0258508	S			1	8.73552	18.1285	10.6937	8.7025
ATG2B__Q96BY7__255	Q96BY7	ATG2B__255	Autophagy-related protein 2 homolog B	3	255	K.LS#PSWNPK.I	394.296	381.256	377.9	362.591	374.059	386.901	352.527	373.034	389.681	354.26	416.041	381.645	0.505947	-0.0378932	0.4647	-0.048603	0.0089084	-0.00188676	S			1	2.25281	3.24719	5.00622	8.06204
ATG2B__Q96BY7__497	Q96BY7	ATG2B__497	Autophagy-related protein 2 homolog B	2	497	R.SVS#VDESRPELIFR.L	206.132	224.144	223.9	202.055	222.392	238.381	221.382	230.173	244.048	238.378	244.072	230.706	0.0845324	0.0189547	0.708951	0.0885856	1.29585	0.12454	S			1	4.7372	8.24046	4.92846	2.82148
ATG2B__Q96BY7__501	Q96BY7	ATG2B__501	Autophagy-related protein 2 homolog B	1	501	R.SVSVDES#RPELIFR.L	13.8684	14.799	17	13.187	13.5332	13.7764	18.477	16.7281	12.4482	12.6813	14.1549	19.4438	0.847883	-0.173363	0.119622	0.0614135	0.0305179	0.0192263	S			1	10.5646	2.19417	19.5268	23.0517
ATG4B__Q9Y4P1__383	Q9Y4P1	ATG4B__383	Cysteine protease ATG4B	2	383	R.FFDS#EDEDFEILSL.-	100.663	91.1593	93.39	105.669	95.8964	105.474	96.4002	105.466	102.266	89.1877	106.887	97.2079	0.776715	0.106386	0.740014	0.0926628	0.173686	0.0402553	S			1	5.22774	5.45878	4.53537	9.06584
ATG9A__Q7Z3C6__18	Q7Z3C6	ATG9A__18	Autophagy-related protein 9A	2	18	R.LEASYSDS#PPGEEDLLVHVAEGSK.S	13.8577	16.825	19.48	16.3869	21.3607	18.9914	17.3358	18.923	18.3531	19.5105	25.14	20.5184	0.43281	0.177727	0.367083	0.122601	0.98743	0.377569	S			1	16.8209	13.1538	4.41662	13.8186
ATG9A__Q7Z3C6__828	Q7Z3C6	ATG9A__828	Autophagy-related protein 9A	3	828	R.HPEPVPEEGS#EDELPPQVHKV.-	91.7603	87.9815	88.38	79.122	85.2057	75.933	92.6861	75.2201	81.8281	78.3426	95.2685	82.0401	1.45131	-0.158287	0.513819	-0.102494	0.323474	-0.0687115	S			1	2.32311	5.88243	10.5938	10.4427
ATL1__Q8WXF7__10	Q8WXF7	ATL1__10	Atlastin-1	1	10	R.DRNS#WGGFSEK.T	105.404	146.53	107.48	119.468	155.333	110.548	108.103	149.661	124.503	111.737	166.043	112.197	0.170784	0.100521	0.158431	0.0889337	0.171687	0.117743	S			1	19.338	18.455	16.4275	24.0183
ATM__Q13315__1981	Q13315	ATM__1981	Serine-protein kinase ATM	2	1981	R.SLAFEEGS#QSTTISSLSEK.S	146.774	144.452	151.77	141.816	142.758	139.698	142.837	143.374	150.272	142.823	145.353	145.521	1.25154	-0.0623037	0.269607	-0.021371	0.595202	-0.030606	S			1	2.53244	1.10831	2.84986	1.04569
ATN1__P54259__101	P54259	ATN1__101	Atrophin-1	2	101	K.TEQELPRPQS#PSDLDSLDGR.S	95.9658	98.965	101.33	98.4337	95.6595	106.474	105.001	104.194	110.182	111.222	99.0968	105.659	0.148675	0.0208178	1.46809	0.108394	0.791798	0.0929548	S			1	2.72229	5.60606	3.05232	5.76235
ATN1__P54259__632	P54259	ATN1__632	Atrophin-1	1	632	K.TAS#PPGPPPYGK.R	18.6731	15.9405	13.74	18.2315	21.6181	16.1449	18.643	18.3076	16.3954	15.2476	16.6055	16.5894	0.523214	0.211661	0.450806	0.141757	0.00649816	0.00264948	S			1	15.3328	14.7992	6.81864	4.82665
ATN1__P54259__645	P54259	ATN1__645	Atrophin-1	3	645	R.APS#PGAYK.T	256.437	244.96	258.19	257.809	230.92	256.634	253.689	241.24	256.464	267.359	281.794	287.213	0.186587	-0.027272	0.16437	-0.0156474	1.61888	0.138922	S			1	2.83813	6.1165	3.23729	3.68115
ATN1__P54259__661	P54259	ATN1__661	Atrophin-1	1	661	K.TATPPGYKPGS#PPSFR.T	51.7068	55.9358	47.43	54.5824	47.5517	51.9982	52.547	50.6664	52.7292	51.7774	53.9619	51.4248	0.0330641	-0.0087757	0.0387264	0.00807067	0.0966937	0.0193276	S			1	8.22765	6.92176	2.19697	2.62343
ATP10D__Q9P241__613	Q9P241	ATP10D__613	Probable phospholipid-transporting ATPase VD	1	613	R.HPS#LGGLPIK.S	7.91867	8.56675	9.11	9.80363	10.4949	12.7442	8.74573	12.2358	9.23505	8.99823	9.00991	9.34691	1.22479	0.36845	0.603109	0.239456	0.741649	0.0959211	S			1	6.99068	13.9597	18.7611	2.17175
ATP11C__Q8NB49__445	Q8NB49	ATP11C__445	Phospholipid-transporting ATPase IG	2	445	K.GVTQEVDGLS#QTDGTLTYFDK.V	40.8347	44.2735	40.07	49.7926	52.0833	40.8402	39.2261	38.0511	48.4202	45.979	46.7077	48.1002	0.730498	0.189165	0.0162896	0.00597097	1.65308	0.169529	S			1	5.3661	12.4892	13.5513	2.29662
ATP13A3__A0A2R8YDN7__790	A0A2R8YDN7	ATP13A3__790	Cation-transporting ATPase	6	790	K.LVHDS#LEDLQMTR.Y	374.478	356.471	358.18	364.783	372.4	347.864	384.138	374.87	383.34	351.876	565.1	403.182	0.0505512	-0.00541794	1.28754	0.0688256	0.525016	0.277535	S			1	2.73792	3.47221	1.34883	25.2905
ATP2A2__P16615__663	P16615	ATP2A2__663	Sarcoplasmic/endoplasmic reticulum calcium ATPase 2	2	663	R.EFDELNPS#AQR.D	63.2959	64.3278	64.75	71.8049	70.2409	67.5564	68.8869	62.2458	69.231	79.0835	78.285	60.2792	1.92259	0.123743	0.503288	0.0587099	0.614612	0.178083	S			1	1.16656	3.07548	5.89526	14.6572
ATP2B1__P20020_1__1165	P20020-1	ATP2B1__1165	Isoform D of Plasma membrane calcium-transporting ATPase 1	3	1165	R.SS#LYEGLEKPESR.S	388.24	401.249	356.97	389.444	392.165	375.254	393.703	392.952	376.158	428.704	329.453	418.361	0.0870357	0.0130341	0.140841	0.0204348	0.105853	0.0373395	S			1	5.95531	2.35477	2.55927	13.9129
ATP2B1__P20020_1__1178	P20020-1	ATP2B1__1178	Isoform D of Plasma membrane calcium-transporting ATPase 1	4	1178	R.SS#IHNFMTHPEFR.I	482.429	438.221	445.8	418.05	438.728	385.63	395.197	427.618	449.836	426.288	557.639	550.494	0.937803	-0.137294	0.678844	-0.102595	0.553976	0.167262	S			1	5.19042	6.46271	6.47732	14.4405
ATP2B1__P20020_1__1193	P20020-1	ATP2B1__1193	Isoform D of Plasma membrane calcium-transporting ATPase 1	13	1193	R.IEDS#EPHIPLIDDTDAEDDAPTKR.N	578.234	560.12	577.19	538.517	548.837	568.504	549.197	577.525	576.372	541.902	517.198	554.882	0.875873	-0.0510877	0.140129	-0.0105085	1.26908	-0.0880419	S			1	1.77854	2.76008	2.82416	3.55832
ATP2B4__P23634__1162	P23634	ATP2B4__1162	Plasma membrane calcium-transporting ATPase 4	5	1162	K.S#IHS#FMTHPEFAIEEELPR.T	170.573	167.016	165.36	165.062	148.804	152.746	149.124	168.081	150.219	138.41	164.263	171.95	0.310251	0.0425642	0.510134	0.0641112	0.787334	0.163359	S	S		2	1.58868	5.45256	6.83095	11.1063
ATP2B4__P23634__1162;1165	P23634	ATP2B4__1162;1165	Plasma membrane calcium-transporting ATPase 4	3	1162;1165	K.S#IHS#FMTHPEFAIEEELPR.T	40.8739	38.2235	33.5722	37.5604	31.1153	27.562	31.3798	28.6227	32.3549	26.9311	28.6933	27.6865	1.10982	-0.108188	0.869931	-0.10568	0.387715	-0.0836299	S	S		2	9.84183	15.7997	6.28762	3.18343
ATP2B4__P23634__1162;1181	P23634	ATP2B4__1162;1181	Plasma membrane calcium-transporting ATPase 4	1	1162;1181	K.S#IHSFMTHPEFAIEEELPRT#PLLDEEEEENPDK.A	47.6446	45.7073	55.0055	52.7696	45.9165	45.2148	43.1178	48.3522	44.8259	35.8206	44.1154	36.8309	0.460042	-0.116192	1.59736	-0.258515	1.04828	-0.177138	S	T		2	9.91998	8.70186	5.87547	11.6273
ATP2B4__P23634__1165	P23634	ATP2B4__1165	Plasma membrane calcium-transporting ATPase 4	3	1165	K.SIHS#FMTHPEFAIEEELPR.T	115.474	114.073	116.42	112.467	100.181	110.765	118.664	110.646	113.906	108.172	111.972	118.286	0.148766	-0.0440022	0.552122	-0.122335	1.28151	-0.345445	S			1	1.02413	6.17469	3.52469	4.52872
ATP2B4__P23634__1165;1181	P23634	ATP2B4__1165;1181	Plasma membrane calcium-transporting ATPase 4	2	1165;1181	K.SIHS#FMTHPEFAIEEELPRT#PLLDEEEEENPDK.A	87.8826	72.6958	81.729	73.9111	72.2494	76.7906	78.7751	72.7769	83.6815	61.8746	70.3512	72.3464	0.898305	-0.097255	0.139852	-0.0115155	0.343614	-0.0317747	S	T		2	9.45753	3.09173	6.96507	8.15383
ATP2B4__P23634__1181	P23634	ATP2B4__1181	Plasma membrane calcium-transporting ATPase 4	4	1181	R.T#PLLDEEEEENPDK.A	222.515	201.262	211.48	211.186	218.808	222.736	226.02	242.696	227.376	219.136	213.812	210.278	0.631094	-0.12011	0.163642	-0.0427445	1.08406	-0.244228	T			1	5.01951	2.69924	3.9915	2.07977
ATP2B4__P23634__1212	P23634	ATP2B4__1212	Plasma membrane calcium-transporting ATPase 4	1	1212	R.VLLLDGEVTPY#ANTNNNAVDCNQVQLPQSDSSLQSLETSV.-	22.0011	27.572	25.77	21.462	19.857	24.3042	20.4378	16.8512	26.3007	19.8756	21.714	16.6901	0.344054	0.0391452	1.17143	0.131937	0.148621	0.0179834	Y			1	11.3192	10.2957	22.5048	13.0845
ATP2B4__P23634__13	P23634	ATP2B4__13	Plasma membrane calcium-transporting ATPase 4	2	13	R.VLPANS#MAESR.E	116.094	109.177	111.56	105.384	98.7905	105.3	113.56	101.948	114.736	105.488	133.881	110.159	0.706212	-0.199269	0.539404	-0.24468	1.2139	-0.370482	S			1	3.12957	3.66698	6.4207	13.0671
ATP2B4__P23634__328	P23634	ATP2B4__328	Plasma membrane calcium-transporting ATPase 4	1	328	K.TQDGVALEIQPLNS#QEGIDNEEK.D	41.2948	41.0237	39.99	43.4845	44.8121	38.7977	42.2866	47.8561	40.2278	46.8917	43.0257	38.9996	1.42379	-0.122206	0.1837	-0.0284953	0.178224	0.0533792	S			1	1.68889	7.45829	9.08147	9.18346
ATP2B4__P23634_2__1136	P23634-2	ATP2B4__1136	Isoform XA of Plasma membrane calcium-transporting ATPase 4	2	1136	K.LVPS#SSYVAVAPVK.S	107.801	95.1496	106.27	107.463	106.216	104.8	107.854	106.789	108.629	108.387	127.468	110.439	0.355528	0.055373	0.50879	0.0920928	0.403605	0.0759168	S			1	6.69901	1.2548	0.857159	9.07404
ATP5F1B__P06576__528	P06576	ATP5F1B__528	ATP synthase subunit beta, mitochondrial	1	528	K.LAEEHS#S.-	228.036	241.052	238.54	221.713	240.014	232.493	225.574	241.804	242.622	234.115	320.321	250.799	0.269395	-0.0276	0.039294	0.0048268	0.537731	0.18642	S			1	2.92718	3.97515	4.0629	17.0343
ATP5F1C__P36542__146	P36542	ATP5F1C__146	ATP synthase subunit gamma, mitochondrial	1	146	R.THS#DQFLVAFK.E	23.3922	19.7457	16.87	20.6161	18.1782	18.2961	20.9566	19.6512	23.2259	24.321	21.4214	18.358	0.180751	-0.0719038	0.231995	0.0891657	0.206477	0.095181	S			1	16.3412	7.22429	8.50139	13.9556
ATP6V0A1__Q93050__152	Q93050	ATP6V0A1__152	V-type proton ATPase 116 kDa subunit a isoform 1	1	152	K.TQQFFDEMADPDLLEESS#SLLEPSEMGR.G	13.1728	9.5129	12.68	9.62019	11.3292	12.0163	11.7647	9.96918	10.6182	13.0571	11.7409	13.0857	0.232613	-0.101387	0.327608	-0.128493	0.273836	0.0992254	S			1	16.848	11.2284	8.43089	6.08397
ATP7A__Q04656_3__233	Q04656-3	ATP7A__233	Isoform 2 of Copper-transporting ATPase 1	1	233	K.ELVPELSLDTGT#LEK.K	13.344	14.3876	14.48	15.3882	11.4734	11.6252	11.5987	10.8717	14.9804	16.1388	12.7041	15.1118	0.393866	-0.133279	0.530607	-0.172644	0.20798	0.0583759	T			1	4.48365	17.2869	17.5638	12.0329
ATP7A__Q04656_3__351	Q04656-3	ATP7A__351	Isoform 2 of Copper-transporting ATPase 1	2	351	R.S#PSYTNDSTATFIIDGMHCK.S	121.712	119.842	118.19	104.813	126.938	122.043	108.383	118.328	124.407	95.3297	124.871	134.338	0.105338	-0.024061	0.236653	-0.035017	0.0505493	-0.0210288	S			1	1.46955	9.85438	6.91182	17.2169
ATP8B2__P98198_3__1160	P98198-3	ATP8B2__1160	Isoform 3 of Phospholipid-transporting ATPase ID	1	1160	R.S#GYAFSHQEGFGELIMSGK.N	37.7207	38.9566	28.27	29.8491	31.8144	27.4006	27.7726	29.7434	26.1518	26.7048	35.3691	25.9027	0.665098	-0.236749	0.939402	-0.32692	0.552224	-0.254475	S			1	16.7109	7.44838	6.44927	17.8998
ATP8B2__P98198_3__1183	P98198-3	ATP8B2__1183	Isoform 3 of Phospholipid-transporting ATPase ID	1	1183	R.LS#SLALSSFTTR.S	12.381	9.73915	12.49	10.3743	11.5661	8.50702	12.9578	11.682	9.1393	10.1794	8.52223	10.3768	0.475696	-0.184874	0.0671962	-0.0350633	0.792377	-0.251248	S			1	13.5019	15.1925	17.2648	10.5081
ATR__Q13535__435	Q13535	ATR__435	Serine/threonine-protein kinase ATR	1	435	R.RLS#SSLNPSK.R	169.93	152.741	167.67	153.006	158.269	161.166	156.811	166.317	165.784	171.643	169.103	161.327	0.00288314	0.00130019	0.084744	0.0351351	1.03892	0.241485	S			1	5.71459	2.62694	3.27731	3.21176
ATRIP__Q8WXE1__224	Q8WXE1	ATRIP__224	ATR-interacting protein	2	224	K.LAAPSVSHVS#PR.K	70.7223	55.7199	57.15	67.9732	54.0299	61.7547	67.974	54.5946	65.5497	69.7846	71.9695	75.2902	0.204227	-0.0231101	0.72731	-0.0554379	0.195979	-0.0486553	S			1	13.5296	11.4039	11.3682	3.83185
ATRX__P46100__1061	P46100	ATRX__1061	Transcriptional regulator ATRX	1	1061	K.KKDELS#DYAEK.S	283.703	275.36	272.48	261.997	268.841	287.49	255.763	274.583	269.849	300.753	239.988	263.225	0.619703	0.0737616	0.169802	0.0384978	0.47453	-0.185216	S			1	2.10283	4.83683	3.67011	11.4414
ATRX__P46100__1348;1352	P46100	ATRX__1348;1352	Transcriptional regulator ATRX	3	1348;1352	K.LTVS#DGES#GEEKK.T	184.272	169.434	191.899	191.564	187.71	194.952	204.209	177.012	179.139	191.962	126.511	161.396	0.968367	0.156727	1.61124	0.0792137	0.423984	-0.224508	S	S		2	6.28132	1.89324	8.0976	20.4739
ATRX__P46100__1992;1995	P46100	ATRX__1992;1995	Transcriptional regulator ATRX	2	1992;1995	K.ATSSS#NPS#SPAPDWYKDFVTDADAEVLEHSGK.M	42.868	42.651	44.2993	43.6614	51.4185	49.6358	45.0715	46.6137	45.4603	24.7612	45.2706	41.0779	0.958394	-0.075593	1.22688	-0.127472	1.99527	-0.180115	S	S		2	2.0696	8.42253	1.75448	29.2562
ATRX__P46100__598	P46100	ATRX__598	Transcriptional regulator ATRX	3	598	K.LTPVSLSNS#PIK.G	183.735	180.303	169.47	168.944	170.545	166.783	167.922	155.302	165.167	159.541	154.4	156.95	0.312678	0.0573991	0.735078	0.169125	0.323638	0.0662022	S			1	4.18669	1.11876	4.07604	1.63784
ATRX__P46100__634	P46100	ATRX__634	Transcriptional regulator ATRX	2	634	K.CGLGQENS#DNEHLVENEVSLLLEESDLR.R	56.5222	51.8222	56.48	60.2892	58.9117	52.3133	56.6968	69.5894	59.0384	52.3465	62.2891	57.9285	0.338379	-0.0534361	0.917137	-0.131499	0.041651	0.00909779	S			1	4.917	7.45699	11.1179	8.66421
ATRX__P46100__84	P46100	ATRX__84	Transcriptional regulator ATRX	2	84	R.KPS#IVTK.Y	448.518	484.623	423.89	451.222	438.274	418.191	403.175	432.08	403.555	478.141	461.468	426.007	0.136542	0.0253521	0.874948	-0.11244	1.27108	-0.46089	S			1	6.753	3.81815	4.01503	5.84912
ATRX__P46100__889	P46100	ATRX__889	Transcriptional regulator ATRX	1	889	R.ETFS#SAEGTVDKDTTIMELR.D	128.24	117.682	123.27	113.353	112.839	107.104	112.481	109.333	102.469	95.2008	94.9881	87.8498	0.433087	-0.0536539	0.025698	-0.00421177	0.248889	0.0341094	S			1	4.29186	3.12257	4.73633	4.51455
ATXN10__Q9UBB4__12	Q9UBB4	ATXN10__12	Ataxin-10	2	12	R.LS#GVMVPAPIQDLEALR.A	42.1616	46.0321	35.59	38.1547	39.302	39.3844	36.6636	42.2767	38.8021	39.1713	40.8433	36.8839	0.306832	-0.0832756	0.227917	-0.0721877	0.284122	-0.0825654	S			1	12.794	1.76501	7.21809	5.10093
ATXN2__Q99700__667	Q99700	ATXN2__667	Ataxin-2	1	667	R.TS#PSGGTWSSVVSGVPR.L	61.1129	61.6025	68.47	67.0254	67.2747	70.8701	62.9734	64.7279	74.4017	73.3495	69.1532	71.3835	0.155423	0.0222458	0.504016	0.142899	0.14168	0.0334224	S			1	6.45487	3.14575	9.13572	2.94488
ATXN2__Q99700__728	Q99700	ATXN2__728	Ataxin-2	2	728	R.QNSIGNTPSGPVLASPQAGIIPTEAVAMPIPAAS#PTPASPASNR.A	23.1675	22.0699	24.79	20.6467	20.1453	22.2508	25.6562	23.7537	21.3428	20.1655	20.9459	16.3095	0.346943	-0.0643563	0.294176	-0.0670866	0.301502	0.166202	S			1	5.86251	5.23361	9.16597	12.9694
ATXN2__Q99700__771	Q99700	ATXN2__771	Ataxin-2	1	771	K.ENIKPNET#SPSFSK.A	36.9502	34.4521	38.15	35.4643	34.2553	35.4948	42.4837	32.6562	35.5145	47.8152	34.8204	44.2943	2.40831	-0.138397	1.19027	-0.0692778	1.31939	-0.278735	T			1	5.16615	2.01579	13.7049	15.8846
ATXN2__Q99700__772	Q99700	ATXN2__772	Ataxin-2	2	772	K.ENIKPNETS#PSFSK.A	314.778	265.559	273.98	282.481	272.57	275.843	314.027	267.383	293.766	286.666	239.464	262.005	0.23977	-0.0632538	0.261147	0.055837	0.65735	0.330471	S			1	9.24407	1.82332	8.01737	8.98664
ATXN2L__Q8WWM7_3__111	Q8WWM7-3	ATXN2L__111	Isoform 3 of Ataxin-2-like protein	1	111	K.GPPQS#PVFEGVYNNSR.M	28.0899	26.7904	25.17	27.8924	26.088	27.3137	33.9559	26.8306	27.5988	26.3612	30.0655	25.4997	0.0705041	-0.00829129	0.159786	0.0131322	0.639956	0.0488327	S			1	5.48236	3.40003	13.2746	8.88337
ATXN2L__Q8WWM7_3__339	Q8WWM7-3	ATXN2L__339	Isoform 3 of Ataxin-2-like protein	1	339	R.ES#PSLASR.E	126.656	119.863	119.35	126.122	105.794	117.99	124.463	101.928	122.854	176.571	113.971	119.999	0.0548463	0.0108851	0.0459696	0.00907355	0.0568959	-0.0118305	S			1	3.344	8.77235	10.7994	25.2355
ATXN2L__Q8WWM7_3__449	Q8WWM7-3	ATXN2L__449	Isoform 3 of Ataxin-2-like protein	3	449	R.M*YPPRS#PK.S	987.63	947.855	943.16	878.321	872.378	864.631	893.196	922.446	928.038	675.393	859.794	837.718	0.984527	0.142601	1.25905	0.200123	0.425831	-0.125321	S			1	2.54624	0.787488	2.046	12.731
ATXN2L__Q8WWM7_3__557	Q8WWM7-3	ATXN2L__557	Isoform 3 of Ataxin-2-like protein	1	557	K.LQPS#SSPENSLDPFPPR.I	20.4066	17.874	19.27	18.2519	16.4479	20.3821	19.307	18.8102	21.7045	17.5025	26.9566	27.9064	0.804194	0.10185	0.354115	0.080119	1.32818	0.161872	S			1	6.61269	10.7259	7.76152	23.8462
ATXN2L__Q8WWM7_3__558	Q8WWM7-3	ATXN2L__558	Isoform 3 of Ataxin-2-like protein	7	558	K.LQPSS#SPENSLDPFPPR.I	461.231	441.234	440.76	424.776	461.53	449.221	448.253	442.172	465.083	460.306	479.134	450.029	1.07976	-0.151586	0.0565428	0.0148658	1.2067	-0.286343	S			1	2.60961	4.20236	2.62668	3.187
ATXN2L__Q8WWM7_3__594	Q8WWM7-3	ATXN2L__594	Isoform 3 of Ataxin-2-like protein	9	594	K.EVDGLLTSEPM*GS#PVSSK.T	485.276	437.151	490.52	467.955	453.116	502.577	466.75	453.854	501.257	443.533	460.115	497.759	0.550212	-0.0582885	0.0400969	0.0144412	0.649733	0.212411	S			1	6.24561	5.34854	5.17112	5.94828
ATXN2L__Q8WWM7_3__634	Q8WWM7-3	ATXN2L__634	Isoform 3 of Ataxin-2-like protein	1	634	K.TESVSDKEDKPPLAPSGGTEGPEQPPPPCPSQTGS#PPVGLIK.G	35.1097	40.6535	38.51	40.8247	41.3515	43.9692	41.8509	46.3997	43.026	40.331	31.4798	32.9549	0.193538	-0.0401081	0.12519	0.0348019	0.467665	-0.116331	S			1	7.33913	4.00529	5.39624	13.5792
AZI2__Q9H6S1__299	Q9H6S1	AZI2__299	5-azacytidine-induced protein 2	1	299	K.ALCHTT#SSPLPGDVK.V	54.382	64.9654	58.72	56.5696	66.1212	57.6696	53.2732	58.4202	62.8473	53.431	84.5395	66.8164	0.0616137	0.0184587	0.102245	-0.0288598	0.395342	0.2017	T			1	8.96332	8.69281	8.23567	22.8597
AZI2__Q9H6S1__343	Q9H6S1	AZI2__343	5-azacytidine-induced protein 2	1	343	R.NS#LEDNSWVFPSPPK.S	9.69502	12.4542	8.58	7.18457	10.2375	12.842	11.1319	9.56918	10.9374	13.1	12.2896	7.73499	0.0259871	-0.0220058	0.0858483	0.0420669	0.146356	0.108292	S			1	19.4706	28.0698	8.07542	26.1928
B4GALT1__P15291__74	P15291	B4GALT1__74	Beta-1,4-galactosyltransferase 1	3	74	R.LPQLVGVSTPLQGGSNSAAAIGQSS#GELR.T	67.3836	64.6877	61.62	65.6191	69.1801	74.2056	64.8512	55.3843	82.9984	57.9623	84.4298	59.9322	0.786146	0.109776	0.142595	0.069382	0.121053	0.0629101	S			1	4.46661	6.19222	20.714	21.8638
BAD__Q92934__118	Q92934	BAD__118	Bcl2-associated agonist of cell death	9	118	R.RMS#DEFVDSFK.K	527.426	711.987	499.54	571.026	687.465	516.549	551.718	695.483	586.426	479.537	640.081	448.596	0.0493864	0.0296321	0.14774	0.0764812	0.253097	-0.149096	S			1	19.9173	14.7563	12.2738	19.6644
BAD__Q92934__75	Q92934	BAD__75	Bcl2-associated agonist of cell death	1	75	R.HSS#YPAGTEDDEGM*GEEPSPFR.G	20.9524	30.1225	25.47	21.5843	23.06	29.6496	27.4718	26.8306	26.3965	22.2379	24.5669	21.3804	0.0725169	-0.0430607	0.200066	0.0762436	0.422516	-0.166848	S			1	17.9707	17.3408	2.01098	7.255
BAD__Q92934__99	Q92934	BAD__99	Bcl2-associated agonist of cell death	1	99	R.S#APPNLWAAQR.Y	34.6174	35.9536	38.49	30.114	35.3779	38.1023	29.3703	35.1588	32.5674	30.2804	38.8072	39.6936	0.281675	-0.0741912	0.920963	-0.167645	0.0095714	-0.00370622	S			1	5.41082	11.7599	8.95865	14.3345
BAG3__O95817__289	O95817	BAG3__289	BAG family molecular chaperone regulator 3	1	289	R.SSTPLHS#PSPIR.V	121.958	122.382	121.8	126.611	109.769	131.94	116.589	117.158	131.653	100.999	115.702	115.32	0.0368591	0.00856754	0.0166034	-0.00292029	1.10458	-0.141122	S			1	0.246637	9.42623	7.00937	7.57231
BAG3__O95817__377	O95817	BAG3__377	BAG family molecular chaperone regulator 3	1	377	K.VPPAPVPCPPPS#PGPSAVPSS#PK.S	45.2006	44.9009	48.38	39.0209	43.916	43.3825	48.7499	35.7126	43.8452	41.8879	63.1791	42.716	0.996175	-0.132617	0.356339	-0.110085	0.165658	0.0937864	S	S		2	4.17666	6.37786	15.3964	24.4829
BAG3__O95817__377;386	O95817	BAG3__377;386	BAG family molecular chaperone regulator 3	6	377;386	K.VPPAPVPCPPPS#PGPSAVPSS#PK.S	316.154	304.846	325.185	335.25	328.165	345.936	316.026	319.952	327.304	324.31	330.273	327.229	1.26211	0.0932352	0.350719	0.0258361	0.90388	0.0533255	S	S		2	3.23108	2.65886	1.783	0.911184
BAG3__O95817__386	O95817	BAG3__386	BAG family molecular chaperone regulator 3	6	386	K.VPPAPVPCPPPSPGPSAVPSS#PK.S	237.143	221.903	243.31	246.772	251.055	281.058	252.838	242.553	259.933	274.961	222.383	258.881	0.953476	0.149208	1.02073	0.104892	0.461554	0.106615	S			1	4.70682	7.19553	3.47086	10.6881
BAG6__P46379_3__1003	P46379-3	BAG6__1003	Isoform 3 of Large proline-rich protein BAG6	1	1003	R.ENAS#PAPGTTAEEAMSR.G	46.9877	51.925	49.2	48.7837	42.0519	47.2612	48.2001	50.851	53.1973	51.219	47.5123	61.0068	0.600626	-0.101015	0.272129	0.0397317	0.381376	0.109014	S			1	5.0092	7.66897	4.92646	13.0937
BAG6__P46379_3__1111	P46379-3	BAG6__1111	Isoform 3 of Large proline-rich protein BAG6	1	1111	R.PLTS#PESLSR.D	128.732	103.099	115.71	141.521	104.671	134.037	118.622	109.64	122.375	135.628	103.535	103.991	0.333786	0.129685	0.0423357	0.0127981	0.0383357	-0.0183257	S			1	11.0636	15.3677	5.59879	16.0851
BAIAP2__I3L4C2__399	I3L4C2	BAIAP2__399	Brain-specific angiogenesis inhibitor 1-associated protein 2	2	399	R.SSS#M*AAGLER.N	58.962	66.7857	60.04	64.8853	69.8289	64.2101	66.6149	60.933	65.3156	70.0745	81.1136	64.9471	0.655852	0.0985649	0.323758	0.0539254	0.878652	0.218278	S			1	6.84687	4.62652	4.63093	11.467
BAZ1B__Q9UIG0__1468	Q9UIG0	BAZ1B__1468	Tyrosine-protein kinase BAZ1B	2	1468	R.LAEDEGDS#EPEAVGQSR.G	125.757	121.487	113.23	140.012	118.421	135.113	137.795	117.374	120.3	141.137	142.695	126.861	0.666583	0.126635	0.27219	0.0587952	1.25948	0.188163	S			1	5.30006	8.62908	8.82299	6.37501
BAZ1B__Q9UIG0__347	Q9UIG0	BAZ1B__347	Tyrosine-protein kinase BAZ1B	1	347	K.SLS#GSPLK.V	11.9636	20.9592	18.77	13.3704	15.3562	20.8819	19.6909	17.5589	18.0658	16.826	22.5431	20.496	0.0689883	-0.0593779	0.163165	0.0977204	0.356201	0.211752	S			1	27.2251	23.5378	6.04057	14.5159
BAZ2A__Q9UIF9__1783	Q9UIF9	BAZ2A__1783	Bromodomain adjacent to zinc finger domain protein 2A	1	1783	R.YSEEGLS#PSK.R	50.5404	40.7461	45.63	52.8601	43.432	40.6121	45.6791	43.2716	40.6321	42.8758	42.855	42.1563	0.000287875	-0.000130133	0.314219	-0.0794224	0.4577	-0.0984259	S			1	10.7303	14.0556	5.84425	0.960735
BAZ2A__Q9UIF9__507	Q9UIF9	BAZ2A__507	Bromodomain adjacent to zinc finger domain protein 2A	1	507	K.ASPVTSPAAAFPT#ASPANK.D	18.8443	20.8461	21.99	20.5856	19.5686	20.1648	15.2817	18.5025	26.5774	24.9223	27.4564	20.2722	0.178619	-0.032201	0.0430391	-0.031183	0.729526	0.236169	T			1	7.74424	2.54155	28.9211	15.0461
BBX__Q8WY36__479	Q8WY36	BBX__479	HMG box transcription factor BBX	3	479	R.QSS#ESDIESVIYTIEAVAK.G	64.1306	68.2872	65.84	63.0917	59.1177	65.9267	59.747	66.1227	74.6677	65.4143	64.1788	65.2493	0.660398	-0.0756001	0.0586107	0.0164941	0.377113	-0.0250693	S			1	3.16134	5.45402	11.1998	1.03279
BCAR1__A0A2R8Y596__408	A0A2R8Y596	BCAR1__408	Breast cancer anti-estrogen resistance protein 1	4	408	R.TPLVLAAPPPDSPPAEDVY#DVPPPAPDLYDVPPGLR.R	77.1429	91.8483	97.09	95.1624	101.86	93.9901	93.7443	108.789	91.3504	80.8015	89.965	85.5886	0.572962	0.129213	0.500574	0.14338	0.190021	-0.053723	Y			1	11.6592	4.37684	9.65002	5.36356
BCAR1__A0A2R8Y596__685	A0A2R8Y596	BCAR1__685	Breast cancer anti-estrogen resistance protein 1	1	685	R.PLPS#PPK.F	177.047	157.513	182.01	179.339	171.359	170.749	165.297	172.768	164.539	185.763	144.451	157.386	0.071414	0.0135577	0.230255	-0.0395377	0.27021	-0.0832634	S			1	7.52107	2.75761	2.71464	13.0013
BCAR1__A0A2R8Y596__844;846	A0A2R8Y596	BCAR1__844;846	Breast cancer anti-estrogen resistance protein 1	1	844;846	K.LVFIGDT#LS#R.Q	71.3328	64.0901	63.6519	52.1492	51.5033	63.4348	56.7746	50.3757	78.2092	54.6979	243.465	116.645	1.08848	-0.252707	0.20068	-0.102983	0.575777	1.05913	T	S		2	6.50053	12.0475	23.594	69.5912
BCAR3__O75815__375	O75815	BCAR3__375	Breast cancer anti-estrogen resistance protein 3	1	375	R.TGSEPALS#PAVVR.R	43.4243	35.2029	49.35	46.8271	47.2324	45.4794	44.6105	42.1228	45.6646	50.768	38.9048	45.5368	0.393428	0.124781	0.127634	0.048994	0.170355	0.0793114	S			1	16.6542	1.97305	4.1207	13.1915
BCAS3__Q9H6U6_8__838	Q9H6U6-8	BCAS3__838	Isoform 4 of Breast carcinoma-amplified sequence 3	1	838	R.SVTLLEVCGS#WPEGFGLR.H	9.67362	9.80086	10.85	9.74248	12.8226	9.94116	7.51116	11.3333	8.28814	10.974	15.24	10.0745	0.274601	0.100232	0.362608	-0.160457	0.535831	0.25903	S			1	6.38686	15.909	22.336	22.8134
BCL10__O95999__134	O95999	BCL10__134	B-cell lymphoma/leukemia 10	1	134	K.CSSCEPFPDGATNNLS#R.S	87.9615	86.8399	93.03	91.7077	99.9337	89.742	87.9449	91.3021	94.372	93.8586	116.044	92.6856	0.546259	0.0712121	0.293881	0.0308434	0.671185	0.176029	S			1	3.69423	5.76451	3.52454	13.0477
BCL2L12__Q9HB09__242	Q9HB09	BCL2L12__242	Bcl-2-like protein 12	3	242	R.LS#SDSFAR.L	319.797	314.522	319.96	321.003	323.809	339.933	332.898	330.952	312.002	333.278	339.146	322.071	0.757602	0.0453382	0.44836	0.0322519	1.18514	0.0595528	S			1	0.972506	3.1124	3.54876	2.61699
BCL2L13__A0A087WX97__395	A0A087WX97	BCL2L13__395	Bcl-2-like protein 13	4	395	K.SS#PATSLFVELDEEEVK.A	116.158	140.472	113.71	119.661	129.843	105.68	106.463	111.446	113.353	108.129	126.919	113.786	0.173178	-0.0602838	0.673068	-0.16088	0.283392	-0.0863111	S			1	11.985	10.2461	3.22149	8.29017
BCL2L13__A0A087WX97__444	A0A087WX97	BCL2L13__444	Bcl-2-like protein 13	1	444	R.EES#LVEELSPASEK.K	107.127	107.645	106.52	107.809	120.378	109.82	107.148	107.066	101.926	102.588	107.253	108.794	0.643179	0.073169	0.415802	-0.0233187	0.177579	-0.0119779	S			1	0.525715	5.99208	2.83886	3.04208
BCL2L13__A0A087WX97__450	A0A087WX97	BCL2L13__450	Bcl-2-like protein 13	3	450	R.EESLVEELS#PASEK.K	168.529	193.302	194.15	182.111	202.617	185.916	170.433	194.543	207.629	195.953	215.092	190.117	0.17665	0.0375564	0.150142	0.042504	0.596618	0.112719	S			1	7.8531	5.73461	9.88555	6.51955
BCL9L__Q86UU0__1010	Q86UU0	BCL9L__1010	B-cell CLL/lymphoma 9-like protein	1	1010	K.SPSMAVPSPGWVAS#PK.T	9.71643	11.6726	12.91	12.4533	11.5249	12.8529	11.5157	11.2922	14.5122	8.17142	8.93676	10.9253	0.346653	0.102754	0.29254	0.12179	0.77617	-0.291019	S			1	14.0839	5.54961	14.4534	15.2119
BCL9L__Q86UU0__1480	Q86UU0	BCL9L__1480	B-cell CLL/lymphoma 9-like protein	1	1480	R.SVS#LDSQMGYLPAPGGMANLPF.-	33.0123	34.4624	36.55	33.8235	39.9611	38.2762	32.2752	39.21	35.44	28.4335	32.5039	31.925	0.567074	0.107355	0.161268	0.0396765	1.07015	-0.163758	S			1	5.12876	8.48938	9.7409	7.11385
BCL9L__Q86UU0__21	Q86UU0	BCL9L__21	B-cell CLL/lymphoma 9-like protein	3	21	R.EAPGS#PPLS#PR.G	288.304	284.245	289.85	277.783	281.942	301.516	299.617	286.501	290.181	286.547	278.381	289.452	0.0170812	-0.00193933	0.47267	0.0230658	0.291365	-0.0134782	S	S		2	1.00694	4.41454	2.31601	2.01564
BCL9L__Q86UU0__21;25	Q86UU0	BCL9L__21;25	B-cell CLL/lymphoma 9-like protein	1	21;25	R.EAPGS#PPLS#PR.G	129.124	138.779	127.89	138.215	138.011	160.739	149.576	140.06	143.63	146.475	120.206	130.199	0.761466	0.142771	1.3224	0.130507	0.0142865	0.00395648	S	S		2	4.51942	8.9687	3.32871	10.0227
BCL9L__Q86UU0__915	Q86UU0	BCL9L__915	B-cell CLL/lymphoma 9-like protein	1	915	R.RPS#DLTISINQMGSPGMGHLK.S	29.9947	35.3366	26.4	28.0861	30.9905	25.1843	30.5841	28.1332	34.3867	34.6077	49.5484	39.9846	0.33206	-0.122551	0.0495358	0.0214311	0.996991	0.436492	S			1	14.706	10.3361	10.1533	18.2876
BCL9L__Q86UU0__934;946	Q86UU0	BCL9L__934;946	B-cell CLL/lymphoma 9-like protein	2	934;946	K.S#PTLSQVHSPLVT#SPSANLK.S	72.5515	70.9088	70.6546	76.5357	72.2716	64.7535	79.5929	66.7626	69.908	81.3542	73.0997	66.3689	0.0175542	-0.00373862	0.0637666	0.0144055	0.196451	0.0445034	S	T		2	1.44269	8.38004	9.27638	10.1967
BCL9L__Q86UU0__934;947	Q86UU0	BCL9L__934;947	B-cell CLL/lymphoma 9-like protein	1	934;947	K.S#PTLSQVHSPLVTS#PSANLK.S	105.189	95.0958	108.053	97.1503	94.2326	101.314	106.27	95.9	106.252	125.07	106.078	109.299	0.515811	-0.0751013	0.00176092	0.000396151	0.689951	0.142923	S	S		2	6.62223	3.64776	5.81853	8.95584
BCLAF1__Q9NYF8__177	Q9NYF8	BCLAF1__177	Bcl-2-associated transcription factor 1	11	177	K.AEGEPQEES#PLK.S	2129.93	1980.57	2070.73	2113.42	2051.93	2080.9	2134.23	2011.34	2063.69	2201.09	1811.5	1987.25	0.175132	0.0150954	0.057553	0.00652961	0.191923	-0.0429678	S			1	3.65053	1.47733	2.97943	9.75534
BCLAF1__Q9NYF8__183	Q9NYF8	BCLAF1__183	Bcl-2-associated transcription factor 1	2	183	K.S#QEEPKDTFEHDPSESIDEFNK.S	218.705	171.253	183.91	208.526	167.425	207.917	207.511	167.763	198.607	184.045	117.373	174.591	0.0587099	0.0249216	7.8750677166476e-05	3.39286968574821e-05	0.576433	-0.26973	S			1	12.8454	12.1034	10.9041	22.7361
BCLAF1__Q9NYF8__198	Q9NYF8	BCLAF1__198	Bcl-2-associated transcription factor 1	5	198	K.DTFEHDPSES#IDEFNK.S	304.634	308.557	305.74	286.343	274.125	266.043	276.99	263.086	266.157	336.403	265.859	295.396	2.16247	-0.152922	2.99509	-0.188761	0.126858	-0.0337902	S			1	0.660478	3.70968	2.71789	11.8397
BCLAF1__Q9NYF8__222	Q9NYF8	BCLAF1__222	Bcl-2-associated transcription factor 1	2	222	K.SSATSGDIWPGLSAYDNS#PR.S	74.3927	65.4487	70.75	73.6597	69.1698	64.058	79.9565	67.3022	78.8171	66.2519	77.6388	73.3761	0.118331	-0.0256009	0.464553	0.10236	0.203715	0.0450204	S			1	6.40702	6.9664	9.2893	7.94381
BCLAF1__Q9NYF8__257;268	Q9NYF8	BCLAF1__257;268	Bcl-2-associated transcription factor 1	1	257;268	K.NT#PSQHSHSIQHS#PER.S	408.769	347.048	369.957	385.929	369.263	376.015	399.235	368.347	384.917	424.686	306.674	407.014	0.0327651	0.00694494	0.167126	0.0338491	0.0347041	0.0160572	T	S		2	8.31432	2.2232	4.02368	16.7738
BCLAF1__Q9NYF8__285	Q9NYF8	BCLAF1__285	Bcl-2-associated transcription factor 1	2	285	R.YS#PSQNS#PIHHIPSR.R	217.817	210.888	219.28	226.92	222.402	213.436	223.499	213.701	253.762	226.534	297.132	284.348	0.447485	0.0325225	0.5087	0.0926452	1.14697	0.318419	S	S		2	2.07542	3.1067	9.06707	13.9662
BCLAF1__Q9NYF8__285;290	Q9NYF8	BCLAF1__285;290	Bcl-2-associated transcription factor 1	5	285;290	R.YS#PSQNS#PIHHIPSR.R	329.599	331.109	305.811	315.328	310.896	303.57	314.593	314.765	314.825	337.515	351.062	344.787	0.619501	-0.0558862	0.382071	-0.0337314	1.15401	0.0964777	S	S		2	4.40448	1.91596	0.0383012	1.96825
BCLAF1__Q9NYF8__385	Q9NYF8	BCLAF1__385	Bcl-2-associated transcription factor 1	17	385	R.AEGEWEDQEALDYFS#DK.E	1426.43	1399.41	1468.63	1455.76	1455.15	1496.04	1468.44	1416.95	1421.23	1443.9	1093.09	1262.4	0.705109	0.037298	0.0535575	0.00407362	0.732123	-0.176712	S			1	2.43691	1.5953	1.99058	13.853
BCLAF1__Q9NYF8__385;389	Q9NYF8	BCLAF1__385;389	Bcl-2-associated transcription factor 1	2	385;389	R.AEGEWEDQEALDYFS#DKES#GK.Q	72.4054	67.8514	76.8938	87.1489	79.2647	87.812	82.7069	74.6345	75.4131	93.106	54.372	61.0597	1.50846	0.227413	0.640686	0.100113	0.0830166	-0.0583875	S	S		2	6.24622	5.61111	5.73939	29.785
BCLAF1__Q9NYF8__397	Q9NYF8	BCLAF1__397	Bcl-2-associated transcription factor 1	3	397	K.FNDS#EGDDTEETEDYR.Q	161.755	155.775	165.33	169.953	158.155	168.293	168.036	153.927	174.125	176.185	159.24	160.722	0.415595	0.0399043	0.267134	0.0389945	0.294522	0.0391629	S			1	2.99942	3.8597	6.26561	5.67447
BCLAF1__Q9NYF8__427	Q9NYF8	BCLAF1__427	Bcl-2-associated transcription factor 1	1	427	K.SFATAS#HR.N	25.0401	22.3785	24.54	23.1333	21.4327	21.273	23.5813	20.1332	23.6196	22.7318	24.4572	22.2647	0.944209	-0.128224	0.471992	-0.0958285	0.325399	-0.0511155	S			1	5.89765	4.69796	8.91926	4.98838
BCLAF1__Q9NYF8__496	Q9NYF8	BCLAF1__496	Bcl-2-associated transcription factor 1	3	496	K.KETQS#PEQVK.S	634.949	618.38	617.32	592.304	607.646	603.314	644.331	579.135	627.718	613.748	740.97	688.963	1.42955	-0.0529282	0.115718	-0.0150903	0.704254	0.127631	S			1	1.58553	1.31584	5.4904	9.38939
BCLAF1__Q9NYF8__512	Q9NYF8	BCLAF1__512	Bcl-2-associated transcription factor 1	10	512	K.DLFDYS#PPLHK.N	760.674	723.423	727.4	733.743	666.29	690.275	728.687	705.535	731.527	808.595	763.294	765.529	0.812688	-0.0813078	0.456938	-0.0301578	1.04382	0.0798925	S			1	2.77495	4.9073	1.97497	3.27719
BCLAF1__Q9NYF8__564	Q9NYF8	BCLAF1__564	Bcl-2-associated transcription factor 1	1	564	K.MAPVPLDDSNRPAS#LTK.D	8.55003	12.2691	10.63	10.9756	8.49689	8.73518	9.92843	9.12816	13.3206	9.14856	6.60808	10.6118	0.333853	-0.156933	0.0642189	0.0419592	0.460081	-0.254205	S			1	17.7799	14.5438	20.6234	23.0489
BCLAF1__Q9NYF8__648	Q9NYF8	BCLAF1__648	Bcl-2-associated transcription factor 1	2	648	R.QKS#PEIHR.R	342.536	313.792	321.67	343.881	326.033	329.949	341.312	312.06	316.843	359.22	345.473	401.626	0.290614	0.0318985	0.0729359	-0.0115275	1.06071	0.177865	S			1	4.55617	2.81461	4.85187	7.93712
BCLAF1__Q9NYF8__658	Q9NYF8	BCLAF1__658	Bcl-2-associated transcription factor 1	13	658	R.RIDIS#PSTLR.K	657.293	669.739	596.93	667.645	552.061	645.969	581.721	564.325	542.783	516.604	630.608	581.635	0.175431	-0.0443827	1.4481	-0.188057	0.747548	-0.15427	S			1	6.07244	9.87935	3.46498	9.92404
BCOR__Q6W2J9__423	Q6W2J9	BCOR__423	BCL-6 corepressor	1	423	R.KDGSS#PPLLEK.Q	107.854	82.2943	104.24	108.941	90.8497	88.8402	106.37	85.0047	92.9782	99.2275	107.631	108.961	0.0653568	-0.028499	0.120437	-0.0500395	0.34649	0.101381	S			1	14.096	11.5066	11.3907	5.01361
BET1L__B8ZZS0__37	B8ZZS0	BET1L__37	BET1-like protein	2	37	R.LKS#LALDIDR.D	95.6875	100.055	106.23	92.788	95.5565	104.898	109.161	122.389	109.65	131.774	157.35	133.7	0.089772	-0.020081	0.0910873	-0.0174067	0.0897804	0.0137743	S			1	5.26238	6.4917	6.59439	10.1058
BET1L__B8ZZS0__9	B8ZZS0	BET1L__9	BET1-like protein	4	9	R.AQS#PGAVEEILDR.E	93.7079	88.3928	95.15	95.3153	96.2053	81.8977	98.9419	87.538	87.4457	87.6522	95.4758	96.7825	0.648583	-0.163826	1.20257	-0.32262	0.988388	-0.234778	S			1	3.85077	8.79523	7.24015	5.29196
BICC1__Q9H694__679	Q9H694	BICC1__679	Protein bicaudal C homolog 1	1	679	R.LLS#DPELSATESPLADK.K	39.8823	46.9166	48.42	45.2985	43.7821	36.6139	40.5852	46.6254	39.6639	40.0625	57.0831	40.2645	0.351252	-0.105376	0.335752	-0.0918948	0.0398933	0.0231911	S			1	10.1118	11.0714	8.94133	21.3282
BICC1__Q9H694__766	Q9H694	BICC1__766	Protein bicaudal C homolog 1	5	766	K.S#M*PAETIK.E	424.184	516.268	445.07	433.846	503.716	446.613	462.206	521.915	457.848	430.476	572.074	439.876	0.00417412	-0.0014027	0.210106	0.0576111	0.130169	0.0580681	S			1	10.4534	8.06377	7.44761	16.4676
BICD1__Q96G01__310	Q96G01	BICD1__310	Protein bicaudal D homolog 1	1	310	R.KGES#LNPVSDLFSELNISEIQK.L	8.14339	10.9116	11.37	10.1909	11.4116	8.6374	10.6546	12.7076	13.6823	9.05192	11.2289	11.5745	0.0158762	-0.00880366	0.753232	0.284009	0.137574	0.0662775	S			1	17.2127	13.7938	12.5161	12.8795
BICD1__Q96G01__610	Q96G01	BICD1__610	Protein bicaudal D homolog 1	1	610	K.TPTISPVITAPPSS#PVLDTSDIR.K	10.9042	8.52561	9.25	10.8839	10.0212	12.9507	9.23334	10.1743	7.56466	8.69757	13.5941	10.8133	0.703769	0.239362	0.212775	-0.0885587	0.393429	0.207012	S			1	12.7534	13.3398	14.6998	22.2545
BICD2__Q8TD16_2__582	Q8TD16-2	BICD2__582	Isoform 2 of Protein bicaudal D homolog 2	6	582	R.S#PILLPK.G	832.488	714.948	830.29	793.197	727.086	767.859	828.448	730.406	817.696	726.526	840.921	786.361	0.27684	-0.055406	0.00257687	-0.000713854	0.0539005	-0.0145862	S			1	8.48323	4.37311	6.78757	7.29253
BIN1__O00499__296	O00499	BIN1__296	Myc box-dependent-interacting protein 1	1	296	K.GNKS#PS#PPDGSPAATPEIR.V	14.0182	17.9151	15.91	16.2137	18.0237	16.6772	15.6655	19.6307	14.7782	14.0342	16.7397	14.6976	0.338661	0.0897633	0.148169	0.0657571	0.222139	-0.0733548	S	S		2	12.2195	5.53991	15.4797	9.30282
BIN1__O00499__296;298	O00499	BIN1__296;298	Myc box-dependent-interacting protein 1	1	296;298	K.GNKS#PS#PPDGSPAATPEIR.V	13.3045	16.1843	15.3257	12.9563	16.9638	14.2544	13.0146	14.385	12.9898	17.3409	13.2488	11.3094	0.0502837	-0.0207499	0.69239	-0.149986	0.18843	-0.0970464	S	S		2	9.89773	13.8861	5.93079	22.0469
BIRC6__Q9NR09__449	Q9NR09	BIRC6__449	Baculoviral IAP repeat-containing protein 6	4	449	K.FEINAYDPAIVQQLILSGDPSSGVDS#R.R	72.8625	64.0192	57.84	77.1551	68.4694	63.2105	62.7452	69.1996	67.7946	63.1594	83.3935	67.3985	0.324092	0.10095	0.12841	0.0367054	0.353053	0.135869	S			1	11.6328	10.1163	5.0982	14.9628
BIRC6__Q9NR09__480	Q9NR09	BIRC6__480	Baculoviral IAP repeat-containing protein 6	1	480	K.LEGDSDDLLEDS#DSEEHSR.S	27.6405	32.0353	30.98	33.8643	30.115	31.5075	28.9346	40.7382	35.2485	28.0899	34.4181	34.9922	0.396128	0.0749022	0.579196	0.210837	0.370484	0.105006	S			1	7.59215	5.95431	16.8887	11.7847
BIVM_ERCC5__R4GMW8__1017	R4GMW8	BIVM-ERCC5__1017	BIVM-ERCC5 readthrough	1	1017	K.FDSSLLSS#DDETK.C	68.3039	70.6731	73.88	62.0319	63.7009	64.2644	74.0638	69.3124	70.2843	73.8542	75.8344	86.8871	1.91726	-0.163907	0.0420368	0.0054356	0.840672	0.152417	S			1	3.94421	1.83316	3.52448	8.90589
BLVRA__P53004__230	P53004	BLVRA__230	Biliverdin reductase A	1	230	R.YLS#FHFK.S	160.332	165.442	167.87	157.174	141.532	151.008	146.883	161.148	169.253	163.181	167.214	172.655	1.35214	-0.134463	0.324337	-0.0486256	0.371857	0.0272309	S			1	2.33844	5.25595	7.11869	2.83517
BMP2K__Q9NSY1__1029;1031	Q9NSY1	BMP2K__1029;1031	BMP-2-inducible protein kinase	1	1029;1031	R.RDS#QS#SNEFLTISDSK.E	51.919	56.7637	55.0115	60.9625	57.767	57.6598	56.4904	47.4069	61.8538	62.665	60.1889	58.81	1.11598	0.10776	0.0530806	0.0180159	1.52731	0.150269	S	S		2	4.49569	3.1918	13.2177	3.22578
BMP2K__Q9NSY1__826	Q9NSY1	BMP2K__826	BMP-2-inducible protein kinase	7	826	R.SGS#GPTQDLNTILLTSAQLSSDVAVETPK.Q	141.263	153.358	135.05	125.47	143.118	139.893	148.262	146.184	142.377	148.181	129.589	125.293	0.389956	-0.0729604	0.15835	0.0238185	0.428641	-0.0922258	S			1	6.50053	6.90187	2.04974	9.05451
BMS1__Q14692__639	Q14692	BMS1__639	Ribosome biogenesis protein BMS1 homolog	5	639	K.LGPQNFIDETS#DIENLLK.E	124.409	124.994	137.5	151.864	127.402	155.68	134.661	138.461	133.121	146.506	106.9	111.469	0.747733	0.168863	0.63848	0.0703712	0.215984	-0.0845726	S			1	5.73397	10.5833	2.02962	17.8157
BNIP2__J3KN59__235	J3KN59	BNIP2__235	BCL2/adenovirus E1B 19 kDa protein-interacting protein 2	5	235	R.KGS#ITEYTAAEEK.E	748.925	812.926	766.42	783.852	872.687	784.428	801.557	851.759	792.746	799.339	613.637	675.81	0.461583	0.0681936	0.672375	0.0712028	0.620664	-0.156594	S			1	4.26219	6.28318	3.90432	13.5761
BNIP3L__O60238__166	O60238	BNIP3L__166	BCL2/adenovirus E1B 19 kDa protein-interacting protein 3-like	1	166	R.SVS#LSMR.K	81.6479	82.5	83.49	87.7639	79.5823	82.6583	75.2154	87.0867	81.6259	83.1316	95.8781	108.335	0.117425	0.0137215	0.130957	-0.0217767	0.84216	0.214548	S			1	1.11682	4.95892	7.30788	13.1568
BNIP3L__O60238__168	O60238	BNIP3L__168	BCL2/adenovirus E1B 19 kDa protein-interacting protein 3-like	1	168	R.SVSLS#M*R.K	46.5383	44.4175	38.01	47.2143	43.6791	44.5342	44.652	42.41	48.5053	46.183	52.4013	58.7792	0.317769	0.0705343	0.2843	0.0720211	0.997939	0.287113	S			1	10.3285	4.08583	6.82229	12.0071
BOD1L1__Q8NFC6__1531	Q8NFC6	BOD1L1__1531	Biorientation of chromosomes in cell division protein 1-like 1	2	1531	K.DKDVTLS#PVK.A	374.799	300.165	315.35	348.406	317.784	321.898	361.532	305.968	321.407	352.595	293.767	315.635	0.00989728	-0.00324888	0.00546292	-0.00205256	0.120749	-0.0418552	S			1	11.949	5.04608	8.70095	9.27294
BOD1L1__Q8NFC6__3019	Q8NFC6	BOD1L1__3019	Biorientation of chromosomes in cell division protein 1-like 1	1	3019	K.TQLS#PSIK.R	25.5752	30.0916	26.91	25.6504	26.7163	33.2567	31.9224	26.8306	40.1959	38.3337	29.8583	27.3915	0.137457	0.0522689	0.592167	0.260948	0.534822	0.211025	S			1	8.4296	14.4298	20.4513	18.0141
BOD1L1__Q8NFC6__3029	Q8NFC6	BOD1L1__3029	Biorientation of chromosomes in cell division protein 1-like 1	1	3029	R.EVS#PPGAR.T	100.642	98.0497	96.44	100.849	97.6575	92.7407	102.355	90.7175	97.3617	93.9875	102.657	110.932	0.186075	-0.0191154	0.164364	-0.0231473	0.340136	0.0595834	S			1	2.15506	4.20738	6.03063	8.26415
BOD1L1__Q8NFC6__659	Q8NFC6	BOD1L1__659	Biorientation of chromosomes in cell division protein 1-like 1	1	659	R.RTS#TPVIM*EGVQEETDTR.D	83.8523	96.394	87.49	89.16	99.5732	100.444	93.4434	78.2662	86.5201	84.0765	79.9065	82.0737	0.617745	0.11114	0.213808	-0.0521573	0.858045	-0.121821	S			1	7.23001	6.51344	8.82739	2.54275
BOK__Q9UMX3__8	Q9UMX3	BOK__8	Bcl-2-related ovarian killer protein	2	8	R.RSS#VFAAEIMDAFDR.S	85.5431	83.0759	68.87	74.1794	75.9364	61.9828	67.7353	77.7842	64.4645	56.8349	85.0516	69.794	0.550922	-0.163125	0.629197	-0.177581	0.372754	-0.165972	S			1	11.3676	10.7495	9.91693	20.0169
BORCS5__Q969J3__75	Q969J3	BORCS5__75	BLOC-1-related complex subunit 5	1	75	K.GLLSGQTS#PTNAK.L	11.3216	11.8988	7.54	9.68134	8.2909	8.05071	9.13997	8.64611	9.17122	8.94454	30.9556	13.914	0.46878	-0.24129	0.387759	-0.190399	0.492353	0.80691	S			1	23.0906	10.1488	3.27814	64.3553
BORCS6__Q96GS4__196	Q96GS4	BORCS6__196	BLOC-1-related complex subunit 6	2	196	R.RAT#ISSPLELEGTVSR.H	279.936	282.086	282.6	258.461	265.309	228.494	242.795	254.563	264.944	204.414	294.133	264.904	1.27417	-0.167065	1.88234	-0.147943	0.439075	-0.14577	T			1	0.501989	7.8083	4.36108	17.9806
BPIFB2__Q8N4F0__371	Q8N4F0	BPIFB2__371	BPI fold-containing family B member 2	1	371	R.LQLSVS#K.V	185.136	167.458	191.41	189.357	173.213	190.925	195.155	178.061	187.191	193.29	174.139	181.42	0.126909	0.0249498	0.248632	0.0428559	0.0616821	0.0127898	S			1	6.84941	5.31422	4.57919	5.28393
BPTF__Q12830__1300	Q12830	BPTF__1300	Nucleosome-remodeling factor subunit BPTF	2	1300	R.VLDDVSIRS#PETK.C	452.509	420.964	437.22	439.696	420.786	418.137	420.397	411.208	457.944	341.417	472.917	407.324	0.398067	-0.0357436	0.155595	-0.0234639	0.310291	-0.10149	S			1	3.61075	2.75852	5.76021	16.146
BPTF__Q12830__1310	Q12830	BPTF__1310	Nucleosome-remodeling factor subunit BPTF	2	1310	K.QNS#IENDIEEK.V	91.6961	84.0118	82.16	90.5562	87.9968	93.8489	94.6054	99.3225	100.617	101.611	105.9	101.529	0.648762	0.0791045	1.62345	0.191858	2.19714	0.261161	S			1	5.88278	3.23088	3.22277	2.4271
BPTF__Q12830__216	Q12830	BPTF__216	Nucleosome-remodeling factor subunit BPTF	1	216	R.S#PILEEK.D	73.9219	61.9418	61.38	61.5529	64.7823	57.9086	65.1936	65.415	66.5498	59.5193	56.2418	66.2232	0.40393	-0.0983632	0.00225783	-0.000623925	0.432277	-0.116166	S			1	10.7752	5.59956	1.10709	8.38711
BPTF__Q12830__739	Q12830	BPTF__739	Nucleosome-remodeling factor subunit BPTF	1	739	R.ESHT#PVSIQEEIVGDFK.S	38.7908	38.031	32.95	32.8452	39.1063	35.6686	39.278	44.4203	40.5789	40.6424	47.3782	38.9436	0.0998904	-0.02856	0.943702	0.179053	0.841348	0.209914	T			1	8.67891	8.7406	6.45416	10.5406
BRAF__H7C560__365	H7C560	BRAF__365	Serine/threonine-protein kinase B-raf	10	365	R.SSS#APNVHINTIEPVNIDDLIR.D	302.472	288.688	313.58	281.503	303.128	298.169	307.066	318.07	334.92	301.28	339.292	309.388	0.306325	-0.0354172	0.784961	0.0856138	0.480931	0.0703631	S			1	4.13483	3.84973	4.38377	6.32251
BRAF__H7C560__401	H7C560	BRAF__401	Serine/threonine-protein kinase B-raf	2	401	R.GDGGSTTGLSAT#PPASLPGSLTNVK.A	141.562	150.026	139.88	132.033	142.861	141.675	142.37	154.399	148.942	136.498	178.991	161.942	0.461465	-0.0506996	0.43389	0.0468525	0.529557	0.146039	T			1	3.78082	4.27697	4.05418	13.4371
BRAF__H7C560__446	H7C560	BRAF__446	Serine/threonine-protein kinase B-raf	3	446	R.RDS#SDDWEIPDGQITVGQR.I	213.419	222.376	225.52	229.672	230.497	221.954	215.189	221.804	210.3	208.409	211.519	217.643	0.697495	0.0446955	0.401967	-0.0309197	0.808614	-0.0527496	S			1	2.84835	2.0725	2.67594	2.21074
BRAF__H7C560__605	H7C560	BRAF__605	Serine/threonine-protein kinase B-raf	3	605	R.WS#GSHQFEQLSGSILWMAPEVIR.M	39.4757	39.4091	37.93	38.3585	37.4893	37.8959	39.3714	40.1844	47.718	35.2842	42.0015	49.2868	0.843329	-0.0384366	0.573693	0.123712	0.328426	0.115742	S			1	2.24409	1.14703	10.848	16.5988
BRAF__H7C560__729	H7C560	BRAF__729	Serine/threonine-protein kinase B-raf	1	729	R.SAS#EPSLNR.A	348.293	360.194	346.4	331.601	355.149	346.485	360.318	340.716	353.9	338.829	294.974	333.052	0.372365	-0.0299211	0.000706683	6.40941606927852e-05	0.952497	-0.125717	S			1	2.12662	3.45812	2.84199	7.39347
BRCA1__P38398_7__1009	P38398-7	BRCA1__1009	Isoform 7 of Breast cancer type 1 susceptibility protein	1	1009	K.NLLEENFEEHSMS#PER.E	16.9823	10.0477	13.84	14.7156	13.801	17.5899	18.2488	10.6564	13.427	18.5763	15.4229	15.47	0.308565	0.173927	0.0562987	0.050711	0.563063	0.275487	S			1	25.4887	12.8643	27.2284	10.9594
BRD2__P25440_2__301	P25440-2	BRD2__301	Isoform 2 of Bromodomain-containing protein 2	1	301	K.ADTTTPTPTAILAPGSPAS#PPGSLEPK.A	49.7057	52.5112	49.58	54.4703	49.3231	52.5523	58.668	51.169	56.7083	51.5626	57.144	64.6112	0.354111	0.0425969	0.942093	0.133772	0.855028	0.191278	S			1	3.27522	4.99134	7.00587	11.3323
BRD3__Q15059__263	Q15059	BRD3__263	Bromodomain-containing protein 3	4	263	R.SES#PPPLSDPK.Q	238.898	232.31	236.23	241.412	240.621	240.75	247.796	221.086	227.291	251.22	208.228	244.844	1.24518	0.030959	0.171212	-0.0231587	0.0259714	-0.00642959	S			1	1.40519	0.176026	6.02367	9.88282
BRD3__Q15059__359	Q15059	BRD3__359	Bromodomain-containing protein 3	1	359	K.PVDAEALELHDYHDIIKHPMDLS#TVK.R	19.3793	12.9375	23.84	18.2722	17.7456	17.6442	19.8361	17.9589	23.5026	12.2196	18.1539	15.9625	0.0936389	-0.0655608	0.183553	0.126366	0.381404	-0.27733	S			1	29.2813	1.88493	13.7994	19.4285
BRD4__O60885__1117	O60885	BRD4__1117	Bromodomain-containing protein 4	1	1117	K.IHS#PIIR.S	55.8266	71.1976	67.88	64.7427	75.4317	72.2717	75.0286	69.5073	67.4329	75.8192	68.8362	81.626	0.445203	0.124331	0.475314	0.121087	0.812631	0.215352	S			1	12.4502	7.75444	5.55656	8.49019
BRD4__O60885__1126	O60885	BRD4__1126	Bromodomain-containing protein 4	1	1126	R.SEPFS#PSLRPEPPK.H	66.442	62.9703	61.02	64.2535	63.2889	66.4373	66.3555	67.0458	66.0711	76.5386	63.7521	57.7718	0.255558	0.0266286	0.870008	0.0669114	0.166532	0.0566782	S			1	4.32646	2.49471	0.753859	14.5211
BRD4__O60885__469	O60885	BRD4__469	Bromodomain-containing protein 4	3	469	K.MPDEPEEPVVAVS#SPAVPPPTK.V	129.395	126.054	133.58	143.691	123.179	125.009	125.698	114.235	134.132	115.001	127.565	115.488	0.0470965	0.010531	0.333752	-0.0565895	1.04292	-0.119701	S			1	2.90804	8.69009	8.00922	5.96354
BRD7__Q9NPI1_2__619	Q9NPI1-2	BRD7__619	Isoform 2 of Bromodomain-containing protein 7	3	619	K.AMGIS#IPSPVMENNFVDLTEDTEEPK.K	108.507	108.498	113.99	109.593	124.168	110.309	121.403	113.394	116.96	108.054	116.824	106.958	0.35688	0.0558868	1.1025	0.0877652	0.0259317	0.00365654	S			1	2.87134	7.1637	3.42194	4.88888
BRD8__Q9H0E9_2__264	Q9H0E9-2	BRD8__264	Isoform 2 of Bromodomain-containing protein 8	3	264	K.AT#PPPS#PLLSELLK.K	136.201	130.136	130.46	141.918	137.629	138.926	148.906	139.579	135.717	145.582	136.673	150.401	1.43376	0.0767325	0.976754	0.0963459	1.253	0.124818	T	S		2	2.57958	1.57695	4.79523	4.8296
BRD8__Q9H0E9_2__264;268	Q9H0E9-2	BRD8__264;268	Isoform 2 of Bromodomain-containing protein 8	1	264;268	K.AT#PPPS#PLLSELLK.K	28.7091	27.0122	26.1033	26.6925	26.226	25.9412	28.4318	28.6265	26.435	23.5942	27.5964	18.7186	0.550702	-0.0532462	0.207709	0.0291247	0.67324	-0.227051	T	S		2	4.84916	1.44279	4.35838	19.0793
BRF1__Q92994__393	Q92994	BRF1__393	Transcription factor IIIB 90 kDa subunit	1	393	R.ELLGGAPGSS#EAAGSPEWGGRPPALGSLLDPLPTAASLGISDSIR.E	7.12681	11.2304	11.07	12.2087	12.7917	10.4953	8.84948	8.65636	10.7352	10.3727	14.3866	10.7462	0.600265	0.270491	0.0943537	-0.0593547	0.473614	0.27089	S			1	23.6952	10.0887	12.2008	18.7366
BRF2__Q9HAW0__353	Q9HAW0	BRF2__353	Transcription factor IIIB 50 kDa subunit	1	353	K.RPAS#PALLLPPCMLK.S	17.2927	19.1698	17.36	18.9347	21.2371	18.5568	18.7675	17.6102	14.1186	15.9992	21.0434	22.3542	0.719874	0.125854	0.294238	-0.0920315	0.384784	0.14218	S			1	5.93532	7.41064	14.3784	16.9468
BSDC1__Q9NW68_3__389	Q9NW68-3	BSDC1__389	Isoform 3 of BSD domain-containing protein 1	1	389	R.VFELNS#DSGK.S	8.50722	7.2298	12.22	8.06099	10.289	10.3323	7.17918	13.1794	7.31995	10.1579	9.07087	10.0633	0.0495537	0.0369459	0.0123646	-0.014443	0.104308	0.0673004	S			1	27.8168	13.5869	37.1153	6.1671
BSDC1__Q9NW68_3__404	Q9NW68-3	BSDC1__404	Isoform 3 of BSD domain-containing protein 1	1	404	K.KGS#STDISEDWEKDFDLDMTEEEVQMALSK.V	48.55	48.6032	52.08	47.7035	54.2874	48.6954	52.8168	50.8202	55.7401	40.041	46.5857	42.6264	0.0719418	0.0139789	0.851306	0.0948758	1.39114	-0.207369	S			1	4.06649	7.06704	4.65774	7.65079
BSG__P35613__362	P35613	BSG__362	Basigin	4	362	R.KPEDVLDDDDAGS#APLK.S	180.064	176.199	176.9	200.251	187.333	193.097	184.584	178.871	177.328	227.823	171.883	189.311	1.80671	0.123168	0.43379	0.0204698	0.489411	0.143731	S			1	1.15861	3.34327	2.1205	14.579
BSG__P35613__368	P35613	BSG__368	Basigin	1	368	R.KPEDVLDDDDAGSAPLKSS#GQHQNDK.G	68.1006	66.4772	71.23	60.3912	64.2776	61.8959	54.4663	56.0612	56.6977	54.4296	64.2764	65.462	1.63182	-0.141621	2.94428	-0.299505	0.893317	-0.160275	S			1	3.52152	3.15119	2.06216	9.86549
BUB1__O43683__563	O43683	BUB1__563	Mitotic checkpoint serine/threonine-protein kinase BUB1	1	563	R.LPS#KPKEEVPHAEEFLDDSTVWGIR.C	62.9642	56.4295	69.63	71.1323	53.8754	63.2431	66.2518	61.8561	67.933	63.546	51.6576	66.4135	0.0135722	-0.0059102	0.215475	0.0525873	0.156408	-0.0576673	S			1	10.4755	13.7673	4.80185	12.9239
BUD13__Q9BRD0__159;163	Q9BRD0	BUD13__159;163	BUD13 homolog	1	159;163	R.HDT#PDPS#PLR.G	211.183	189.276	195.809	231.43	205.063	218.958	223.514	188.437	207.216	238.734	190.061	198.446	0.920833	0.136528	0.251489	0.0543682	0.249956	0.0730593	T	S		2	5.65877	6.03686	8.50472	12.4453
BUD13__Q9BRD0__271	Q9BRD0	BUD13__271	BUD13 homolog	3	271	R.HDS#PDLAPNVTYSLPR.T	129.288	130.743	133.42	141.511	129.688	136.08	130.501	117.846	126.695	133.116	124.456	123.827	0.564767	0.0498294	0.711595	-0.0691361	0.550173	-0.0448852	S			1	1.59793	4.35894	5.19396	4.08297
BUD13__Q9BRD0__325	Q9BRD0	BUD13__325	BUD13 homolog	3	325	K.YEYDPDIS#PPR.K	140.92	117.662	141.38	142.244	131.655	154.452	158.502	125.794	142.377	138.839	121.835	139.7	0.389988	0.0989323	0.29403	0.0932699	0.00460874	0.00148497	S			1	10.1732	7.98957	11.4991	7.54923
BYSL__Q13895__98	Q13895	BYSL__98	Bystin	5	98	R.MPQDGS#DDEDEEWPTLEK.A	237.079	237.216	256.77	267.103	237.223	236.599	246.302	250.347	258.879	256.686	280.782	252.445	0.0981144	0.0193294	0.469688	0.0474878	0.827783	0.111695	S			1	4.64915	7.05903	2.5495	5.80476
BZW2__Q9Y6E2__412;414	Q9Y6E2	BZW2__412;414	Basic leucine zipper and W2 domain-containing protein 2	9	412;414	K.KFVEWLQNAEEES#ES#EGEEN.-	210.844	181.898	204.629	195.55	202.613	187.144	205.058	200.586	238.017	194.698	219.913	195.964	0.152113	-0.0294341	0.451358	0.107675	0.134927	0.0315421	S	S		2	7.65248	3.96924	9.528	6.98024
C11orf68__Q9H3H3_3__54	Q9H3H3-3	C11orf68__54	Isoform 3 of UPF0696 protein C11orf68	1	54	R.MEPGEELEEEGS#PGGREDGFTAEHLAAEAMAADMDPWLVFDAR.T	23.9379	23.4891	32.74	24.0097	25.7584	21.4903	25.2931	26.4306	25.7369	19.9293	30.6751	23.8654	0.383622	-0.169949	0.107513	-0.0495474	0.164342	-0.106355	S			1	19.5202	9.03323	2.22041	21.9012
C11orf96__Q7Z7L8__368	Q7Z7L8	C11orf96__368	Uncharacterized protein C11orf96	2	368	R.FKT#QPVTFDEIQEVEEEGVSPMEEEK.A	97.3676	114.494	116.36	119.621	128.02	119.142	105.758	102.266	97.6915	92.8063	92.001	97.9803	0.895022	0.160252	0.506733	-0.10248	1.1256	-0.214952	T			1	9.56821	4.08409	3.9697	3.44223
C11orf96__Q7Z7L8__399	Q7Z7L8	C11orf96__399	Uncharacterized protein C11orf96	2	399	K.SFLQS#LECLR.R	53.3654	50.115	48.63	57.4969	57.7479	51.5093	50.6692	54.7382	53.1867	45.4099	49.8044	50.6972	0.922341	0.132604	0.517441	0.0602197	0.407731	-0.060025	S			1	4.77669	6.35362	3.88442	5.81925
C12orf43__F5H7W8__210	F5H7W8	C12orf43__210	Chromosome 12 open reading frame 43	1	210	R.EAAVSASDILQESAIHS#PGTVEK.E	62.2151	64.1015	68	63.0917	55.4203	62.9498	55.5141	66.7278	72.6143	61.3877	76.3343	65.9433	0.632377	-0.0987433	0.0112029	0.00400136	0.262188	0.0677907	S			1	4.55472	7.25559	13.3749	11.2844
C12orf45__Q8N5I9__178	Q8N5I9	C12orf45__178	Uncharacterized protein C12orf45	1	178	K.IEVLDS#PASK.K	11.2146	8.5359	8.55	11.373	11.1232	10.593	13.8915	10.3692	11.1821	14.0128	8.69291	10.4215	0.802281	0.225537	0.791898	0.324665	0.374235	0.227191	S			1	16.351	3.61116	15.6108	24.5755
C16orf74__Q96GX8__44	Q96GX8	C16orf74__44	Uncharacterized protein C16orf74	3	44	K.HLDVPDIIITPPT#PTGMMLPR.D	136.897	156.937	134.78	123.738	140.811	134.733	125.667	137.415	132.834	126.566	168.165	155.058	0.492882	-0.102272	0.625267	-0.114488	0.190836	0.0695679	T			1	8.55824	6.5022	4.48671	14.1856
C18orf25__Q96B23__145	Q96B23	C18orf25__145	Uncharacterized protein C18orf25	1	145	R.SRS#ESETSTM*AAK.K	115.591	108.889	122.43	117.297	112.89	111.699	112.553	120.645	109.48	122.228	111.679	115.051	0.145986	-0.0210456	0.0984558	-0.0177063	0.0467497	0.00848848	S			1	5.85495	2.58749	5.04932	4.63167
C18orf25__Q96B23__356	Q96B23	C18orf25__356	Uncharacterized protein C18orf25	1	356	R.GGVIQSVSS#WK.H	109.235	97.6486	105.76	104.13	102.869	105.594	95.674	92.6764	103.724	109.149	122.042	118.835	0.00156332	-0.000233604	0.651241	-0.0981823	1.13194	0.162943	S			1	5.70529	1.3086	5.86819	5.75293
C19orf24__Q9BVV8__117;120	Q9BVV8	C19orf24__117;120	Uncharacterized membrane protein C19orf24	1	117;120	R.YGLLANTEDPTEMAS#LDS#DEETVFESR.N	21.8136	17.2139	26.1849	27.2886	24.83	24.7104	22.5297	28.333	22.2517	21.377	14.5523	16.7444	0.641952	0.236504	0.332909	0.16501	0.566225	-0.308063	S	S		2	20.6371	5.68227	14.0886	19.8447
C19orf24__Q9BVV8__120	Q9BVV8	C19orf24__120	Uncharacterized membrane protein C19orf24	1	120	R.YGLLANTEDPTEMASLDS#DEETVFESR.N	25.725	18.8613	25.32	22.1244	25.2126	23.837	26.2061	21.3435	26.5455	30.9784	25.5057	23.8878	0.0611898	0.0259294	0.191998	0.083955	0.492159	0.20127	S			1	16.5273	6.52128	11.7836	13.8699
C1orf198__Q9H425__175	Q9H425	C1orf198__175	Uncharacterized protein C1orf198	3	175	R.SSS#LDALGPTR.K	456.265	503.968	450.3	418.152	451.468	427.307	393.797	458.367	411.524	434.793	495.24	417.107	0.897563	-0.121144	0.888363	-0.158601	0.293947	-0.0663406	S			1	6.25606	3.98139	7.91996	9.12384
C1orf198__Q9H425__289	Q9H425	C1orf198__289	Uncharacterized protein C1orf198	1	289	K.LPS#PDVR.Q	28.5714	32.8889	30.71	27.3829	32.0513	30.0625	25.3761	30.7383	29.2904	32.8897	34.0767	28.2534	0.18487	-0.0424689	0.483129	-0.109985	0.177902	0.0469595	S			1	7.02648	7.85291	9.74425	9.69503
C2CD2__Q9Y426__435	Q9Y426	C2CD2__435	C2 domain-containing protein 2	2	435	R.AS#PLSSDSPVK.T	126.934	105.711	113.87	129.098	116.618	126.215	102.314	111.446	127.535	123.248	123.249	117.211	0.512913	0.102115	0.0628633	-0.0219036	0.368806	0.0698618	S			1	9.26837	5.27015	11.2247	2.87499
C2CD2__Q9Y426__475	Q9Y426	C2CD2__475	C2 domain-containing protein 2	3	475	K.TLSSS#DTELLVLNGSDPVAEVAIR.Q	108.818	96.5071	108.58	91.4631	100.129	104.518	102.698	110.205	100.745	90.7984	99.8893	102.782	0.457979	-0.084191	0.00564708	-0.00118408	0.55521	-0.0971129	S			1	6.72805	6.73044	4.77684	6.3926
C2CD2__Q9Y426__511	Q9Y426	C2CD2__511	C2 domain-containing protein 2	5	511	R.KKS#TIIISGISK.T	393.034	482.062	441.76	386	490.605	416.062	310.448	412.757	366.466	299.755	458.384	378.835	0.069859	-0.0267473	0.900964	-0.273206	0.498429	-0.211899	S			1	10.1562	12.4987	14.1047	20.9278
C2CD2__Q9Y426__649	Q9Y426	C2CD2__649	C2 domain-containing protein 2	1	649	K.DPGMSQS#HNDLVFLEQPEGSR.R	41.1664	41.0854	41.88	38.8171	47.5414	44.8493	40.108	35.128	38.9511	42.9724	38.8804	36.772	0.382736	0.0799791	1.0199	-0.120474	0.426717	-0.0654676	S			1	1.05673	10.2146	6.84721	7.97305
C2CD5__Q86YS7_3__260	Q86YS7-3	C2CD5__260	Isoform 3 of C2 domain-containing protein 5	2	260	K.LSSPAAFLPACNS#PSK.E	110.465	140.349	119.84	113.414	121.82	112.558	114.172	112.061	116.566	121.798	121.079	115.331	0.338382	-0.0918505	0.447759	-0.112713	0.173458	-0.049276	S			1	12.3701	4.41471	1.97258	2.96863
C2CD5__Q86YS7_3__293;295	Q86YS7-3	C2CD5__293;295	Isoform 3 of C2 domain-containing protein 5	1	293;295	K.NQTYS#FS#PSK.S	9.23816	8.29067	14.9265	13.3104	16.6683	11.5015	9.77117	11.4032	7.96968	14.2392	16.0594	15.2609	0.514094	0.353969	0.183109	-0.155254	0.956368	0.489294	S	S		2	33.1757	18.9618	17.679	6.00777
C2CD5__Q86YS7_3__295	Q86YS7-3	C2CD5__295	Isoform 3 of C2 domain-containing protein 5	2	295	K.NQTYSFS#PSK.S	71.3002	63.2891	65.37	71.1833	76.0394	80.5505	69.4264	68.1432	72.1887	85.9878	67.5804	80.529	1.205	0.187892	0.537692	0.0690224	0.889471	0.227402	S			1	6.2365	6.17018	2.95675	12.1158
C2CD5__Q86YS7_3__643	Q86YS7-3	C2CD5__643	Isoform 3 of C2 domain-containing protein 5	4	643	K.ELYEINPPEISEEIIGS#PIPEPR.Q	162.172	167.221	165.51	175.732	162.275	166.816	162.372	161.107	157.379	142.329	158.253	151.487	0.32124	0.0286283	1.04331	-0.041538	1.37543	-0.130606	S			1	1.55655	4.0682	1.61945	5.30347
C2CD5__Q86YS7_3__659;662	Q86YS7-3	C2CD5__659;662	Isoform 3 of C2 domain-containing protein 5	1	659;662	R.SQS#ESS#DEVTELDLSHGK.K	145.371	139.329	175.113	174.427	178.7	172.025	166.189	152.395	164.883	138.776	143.514	149.298	0.904954	0.191691	0.264505	0.0723711	0.338989	-0.091391	S	S		2	12.4978	1.93138	4.72547	3.6629
C2CD5__Q86YS7_3__818	Q86YS7-3	C2CD5__818	Isoform 3 of C2 domain-containing protein 5	2	818	R.AST#DNEELLQFPLELCSDSLPSHPFPPAK.E	40.2996	30.6367	34.28	34.2617	30.4858	31.8443	33.1363	38.5434	38.6744	26.0927	42.2332	36.8615	0.402414	-0.123385	0.196018	0.0687817	0.000568478	-0.000396002	T			1	13.914	5.94013	8.59137	23.4417
C2orf49__Q9BVC5__189	Q9BVC5	C2orf49__189	Ashwin	3	189	K.S#PPLSPVGTTPVK.L	457.988	452.475	450.04	452.567	432.713	431.022	469.5	448.295	468.264	489.91	492.436	490.517	0.943405	-0.0476494	0.514412	0.0268482	3.95657	0.114483	S			1	0.897973	2.73049	2.57605	0.268603
C2orf49__Q9BVC5__189;193	Q9BVC5	C2orf49__189;193	Ashwin	2	189;193	K.S#PPLS#PVGTTPVK.L	74.4449	76.5036	89.6119	76.9656	81.9498	82.4096	80.0884	78.5765	79.3873	102.946	92.2258	78.6046	0.0167187	0.00457885	0.0607888	-0.0151204	0.580993	0.186599	S	S		2	10.2599	3.75321	0.953516	13.368
C7orf50__Q9BRJ6__175	Q9BRJ6	C7orf50__175	Uncharacterized protein C7orf50	2	175	R.ELDEEGS#DPPLPGR.A	73.5046	82.9833	85	87.0913	84.1655	87.5256	85.3409	83.9072	83.8283	85.5691	78.2118	71.8873	0.712232	0.0997886	0.467196	0.0676226	0.134703	-0.0351938	S			1	7.62538	2.1186	1.00931	8.71657
CAAP1__Q9H8G2__312	Q9H8G2	CAAP1__312	Caspase activity and apoptosis inhibitor 1	2	312	K.SVNEILGLAESS#PNEPK.A	30.0161	30.647	29.88	30.3382	33.1018	24.0869	29.2251	32.6767	29.9607	26.7048	40.7823	31.8019	0.138876	-0.0488755	0.152659	0.0208732	0.28532	0.13303	S			1	1.3559	15.83	5.93733	21.5356
CACNA1C__Q13936_2__2017	Q13936-2	CACNA1C__2017	Isoform 2 of Voltage-dependent L-type calcium channel subunit alpha-1C	1	2017	R.AS#FHLECLK.R	35.099	49.7653	43.17	35.8209	48.0048	46.3812	35.9581	52.3792	45.505	56.1262	51.5113	48.1338	0.0432795	0.0242762	0.109833	0.0640039	0.891916	0.282899	S			1	17.2115	15.2427	18.4845	7.72695
CAD__P27708__1406	P27708	CAD__1406	CAD protein	2	1406	R.RLS#SFVTK.G	363.927	344.881	285.3	333.476	374.275	299.321	410.303	408.613	369.7	278.816	389.901	241.173	0.0460439	0.018692	1.12338	0.257807	0.215981	-0.127711	S			1	12.3784	11.1787	5.79744	25.4956
CAD__P27708__1859	P27708	CAD__1859	CAD protein	14	1859	R.IHRAS#DPGLPAEEPK.E	956.084	941.253	1001.41	966.615	942.052	979.785	976.41	964.097	1002.8	1014.45	899.552	959.128	0.0558632	-0.00513226	0.279242	0.0220096	0.0797216	-0.0128068	S			1	3.24352	1.98905	2.01549	5.99986
CALCOCO2__Q13137_4__379	Q13137-4	CALCOCO2__379	Isoform 4 of Calcium-binding and coiled-coil domain-containing protein 2	2	379	R.LLSYMGLDFNS#LPYQVPTSDEGGAR.Q	27.4478	30.6367	29.54	24.132	27.3754	29.6605	26.7352	29.1793	25.7688	25.7491	32.5893	26.1042	0.507401	-0.110425	0.648513	-0.101294	0.165679	-0.0533638	S			1	5.54678	10.2678	6.456	13.6807
CALCOCO2__Q13137_4__469	Q13137-4	CALCOCO2__469	Isoform 4 of Calcium-binding and coiled-coil domain-containing protein 2	2	469	K.QIFEDHVFCHS#L.-	107.598	93.3807	101.38	105.679	87.832	105.767	96.8255	92.2251	102.479	92.6452	120.908	99.8273	0.048571	-0.0147691	0.287362	-0.0526152	0.144736	0.0516576	S			1	7.07148	10.3546	5.28531	14.0629
CALD1__Q05682__129	Q05682	CALD1__129	Caldesmon	4	129	K.EFDPTITDAS#LSLPSR.R	129.995	134.734	130.12	123.371	114.651	124.737	145.99	130.153	129.291	135.188	165.36	138.021	0.417242	-0.0760506	0.000722515	-0.000292762	0.195752	0.0983772	S			1	2.05182	4.52483	6.95738	11.3979
CALD1__Q05682__131	Q05682	CALD1__131	Caldesmon	3	131	K.EFDPTITDASLS#LPSR.R	115.313	108.468	111.61	109.766	108.225	95.9892	128.52	121.22	124.631	140.342	160.423	122.484	0.194979	0.0900883	0.378126	0.160666	0.477519	-0.181228	S			1	3.06495	7.21242	2.92696	13.4533
CALD1__Q05682__202	Q05682	CALD1__202	Caldesmon	3	202	K.RGS#IGENQVEVMVEEK.T	357.111	445.543	354.77	356.457	443.939	360.859	400.851	434.377	366.625	357.921	383.427	336.623	1.4141	-0.122286	0.247189	0.0381702	0.679583	0.151508	S			1	13.4122	12.7327	8.45608	6.52154
CALD1__Q05682__58	Q05682	CALD1__58	Caldesmon	1	58	R.QKQEEES#LGQVTDQVEVNAQNSVPDEEAK.T	55.5484	68.5032	44	48.478	48.8803	43.8171	52.6196	54.3894	42.76	42.3282	69.6774	68.8761	0.67741	-0.095171	1.96354	0.158623	1.23517	0.335663	S			1	21.8831	5.98038	12.5517	25.8134
CALD1__Q05682__643	Q05682	CALD1__643	Caldesmon	3	643	K.GSS#LKIEER.A	1043.36	1061.32	963.58	870.943	986.792	954.557	760.173	886.364	873.383	377.077	1077.45	1047.09	0.0101964	0.00476648	0.155148	0.0543439	0.332888	-0.102598	S			1	5.08693	6.37842	8.26372	47.4757
CALD1__Q05682__677	Q05682	CALD1__677	Caldesmon	3	677	K.IDS#RLEQYTSAIEGTK.S	92.3168	129.602	106.2	101.603	123.818	101.834	147.007	180.696	114.779	125.932	176.199	178.912	0.545403	-0.251415	0.313365	-0.166164	0.138193	0.106142	S			1	17.229	11.6967	22.3478	18.6068
CALD1__Q05682__73	Q05682	CALD1__73	Caldesmon	1	73	R.QKQEEESLGQVTDQVEVNAQNS#VPDEEAK.T	35.8481	31.6034	45.9	37.319	40.1053	39.3083	40.9068	45.1895	39.4937	47.4179	44.4399	43.8018	0.867475	-0.125674	1.66193	-0.284043	0.338565	-0.294563	S			1	19.4323	3.68801	7.08481	4.26825
CALD1__Q05682__774	Q05682	CALD1__774	Caldesmon	1	774	K.PSDLRPGDVSS#K.R	75.313	97.844	85.96	87.4581	98.2034	89.5573	116.288	113.62	95.9892	121.165	92.4156	98.7079	0.00719293	-0.00380109	0.804063	0.431402	1.17637	0.551951	S			1	13.0495	6.20817	10.1538	14.5183
CALD1__Q05682__783	Q05682	CALD1__783	Caldesmon	2	783	R.NLWEKQS#VDK.V	186.335	223.301	193.5	161.587	200.31	166.675	160.172	181.168	141.239	73.618	173.578	164.472	0.0931132	0.0424048	0.374013	0.147918	0.782455	0.259188	S			1	9.75114	11.9431	12.4168	40.2784
CALD1__Q05682__783;789	Q05682	CALD1__783;789	Caldesmon	2	783;789	K.QS#VDKVTS#PTKV.-	147.986	152.779	148.219	128.731	161.074	126.215	111.999	131.193	97.5617	93.4067	94.2512	108.528	0.298883	0.0869753	1.14972	0.330813	0.747644	0.269274	S	S		2	1.80573	14.0188	14.8539	8.60617
CALD1__Q05682__788	Q05682	CALD1__788	Caldesmon	2	788	K.VT#SPTKV.-	258.159	263.523	253.04	248.505	274.691	259.556	263.409	275.045	263.071	235.2	244.645	224.449	0.680339	-0.190385	1.1694	-0.321717	0.877728	-0.551003	T			1	2.02983	5.03851	2.55162	4.30436
CALD1__Q05682__83	Q05682	CALD1__83	Caldesmon	1	83	K.TTT#TNTQVEGDDEAAFLER.L	48.8925	54.1978	59.22	58.7708	54.0917	50.3685	47.1004	61.0971	60.5173	53.6672	69.1044	58.5889	0.119385	0.0148772	0.834682	0.0490692	1.63198	-0.137502	T			1	9.54545	7.73786	14.081	13.0442
CALD1__Q05682__86	Q05682	CALD1__86	Caldesmon	1	86	K.TTTTNT#QVEGDDEAAFLER.L	48.8925	47.7805	36.81	45.8488	51.97	46.1639	46.2497	46.4921	43.6431	52.3143	37.8562	46.8689	0.517334	-0.0884257	1.26179	-0.152487	1.61636	-0.263639	T			1	15.0086	7.18159	3.47447	15.9852
CALD1__Q05682_5__12	Q05682-5	CALD1__12	Isoform 5 of Caldesmon	1	12	R.S#LAALSQIAYQR.N	32.092	31.3874	27.36	28.0045	28.2818	29.8887	28.364	34.9434	27.5136	27.3705	40.1483	29.731	0.0267595	0.0081608	0.145297	0.0558317	0.5113	0.160106	S			1	8.43156	3.54137	13.4321	20.9741
CALD1__Q05682_5__196	Q05682-5	CALD1__196	Isoform 5 of Caldesmon	17	196	K.RGS#IGENQIK.D	3684.11	4627.36	3461.24	3882.07	4868.01	3781.2	4160.47	5106.79	3892.31	3460.91	3846.67	3075.38	0.332461	0.10924	0.0866479	0.0310277	0.0727586	0.0379357	S			1	15.7747	14.3754	14.545	11.1426
CALU__O43852_3__226	O43852-3	CALU__226	Isoform 3 of Calumenin	4	226	K.NADGFIDLEEYIGDMY#SHDGNTDEPEWVK.T	116.554	98.1423	106.53	101.746	113.261	110.048	111.64	122.081	114.172	120.746	120.616	116.674	0.0705178	0.0170912	0.6501	0.115056	1.05055	0.156512	Y			1	8.60901	5.48407	4.69663	1.93908
CALU__O43852_3__308	O43852-3	CALU__308	Isoform 3 of Calumenin	15	308	K.EEIVDKYDLFVGS#QATDFGEALVR.H	959.904	840.344	793.23	734.436	836.897	837.914	936.406	991.441	906.45	829.394	1068.02	955.154	0.436234	-0.106305	0.654405	0.128103	0.435758	0.137374	S			1	9.93889	7.40292	4.56278	12.5541
CALU__O43852_3__311	O43852-3	CALU__311	Isoform 3 of Calumenin	2	311	K.EEIVDKYDLFVGSQAT#DFGEALVR.H	45.5859	35.1103	42.29	32.6006	36.6962	39.2757	42.5148	40.2767	43.9197	45.0126	45.4641	44.6077	0.587197	-0.179837	0.140618	0.0430482	0.579233	0.135365	T			1	13.0659	9.30102	4.35	0.951368
CALU__O43852_3__52	O43852-3	CALU__52	Isoform 3 of Calumenin	16	52	K.VHNDAQS#FDY#DHDAFLGAEEAK.T	2585.1	2503.72	2177.4	2059.37	2167.42	1654.55	2065.1	2256.6	1641.63	2145.39	2365.34	2736.69	1.08672	-0.305063	0.920924	-0.285088	0.00970352	-0.00374003	S	Y		2	8.90836	13.7912	15.8315	12.3711
CALU__O43852_3__52;55	O43852-3	CALU__52;55	Isoform 3 of Calumenin	10	52;55	K.VHNDAQS#FDY#DHDAFLGAEEAK.T	1051.63	1096.46	948.947	947.353	986.872	790.103	987.693	1065.48	764.31	991.723	1000.32	1067.29	0.770195	-0.184985	0.392197	-0.136478	0.0898302	-0.0176641	S	Y		2	7.32524	11.4622	16.6468	4.05691
CALU__O43852_3__55	O43852-3	CALU__55	Isoform 3 of Calumenin	2	55	K.VHNDAQS#FDY#DHDAFLGAEEAK.T	83.4136	85.4207	88.4	77.5118	90.6437	78.0625	79.1785	80.2355	63.5814	77.6554	90.9281	75.3574	0.334663	-0.0631463	0.958383	-0.206069	0.365535	-0.0765515	S	Y		2	2.92607	9.05033	12.5452	10.3369
CALU__O43852_3__77	O43852-3	CALU__77	Isoform 3 of Calumenin	2	77	K.TFDQLTPEES#KER.L	310.829	381.298	312.49	311.882	372.236	322.485	276.461	333.66	280.211	294.966	250.863	262.173	0.00730408	0.00284774	0.571084	-0.17423	1.15345	-0.314216	S			1	12.0088	9.60371	10.7812	8.50501
CAMK1__Q14012__177	Q14012	CAMK1__177	Calcium/calmodulin-dependent protein kinase type 1	2	177	K.MEDPGSVLST#ACGTPGYVAPEVLAQKPYSK.A	51.985	49.3848	49.83	45.5023	49.148	63.1888	51.1257	50.9843	68.582	38.0331	63.2644	62.4844	0.151487	0.0619984	0.478328	0.174939	0.193286	0.115319	T			1	2.75923	17.7494	17.7854	26.2803
CAMK2D__Q13557__287	Q13557	CAMK2D__287	Calcium/calmodulin-dependent protein kinase type II subunit delta	3	287	R.QET#VDCLKK.F	385.169	441.193	302.03	297.869	315.816	229.114	319.349	329.373	252.496	362.764	414.322	530.3	0.920779	-0.421007	0.737499	-0.324321	0.394061	0.212417	T			1	18.616	16.2904	13.9122	19.6899
CAMK2D__Q13557__307	Q13557	CAMK2D__307	Calcium/calmodulin-dependent protein kinase type II subunit delta	3	307	K.GAILTT#M*LATR.N	173.28	182.987	167.23	173.123	186.427	173.552	175.475	170.44	160.911	177.162	211.593	202.744	0.193953	0.026229	0.371139	-0.0466899	0.938295	0.176194	T			1	4.5553	4.25451	4.37813	9.06858
CAMK2D__Q13557__311	Q13557	CAMK2D__311	Calcium/calmodulin-dependent protein kinase type II subunit delta	1	311	K.GAILTTMLAT#R.N	24.0877	21.1135	23.01	21.3499	20.7324	23.6958	22.1911	24.1845	23.6302	17.8032	20.8118	23.1042	0.257439	-0.0524023	0.221617	0.0374661	0.541833	-0.14429	T			1	6.62263	7.13059	4.40915	12.9226
CAMK2D__Q13557__315;319	Q13557	CAMK2D__315;319	Calcium/calmodulin-dependent protein kinase type II subunit delta	1	315;319	R.NFS#AAKS#LLK.K	338.49	314.598	337.824	261.606	308.099	217.33	305.654	343.988	219.405	114.626	242.552	357.682	1.16807	-0.332331	0.466562	-0.189324	0.580696	-0.471098	S	S		2	4.1191	17.3013	22.027	51.0242
CAMK2D__Q13557__330	Q13557	CAMK2D__330	Calcium/calmodulin-dependent protein kinase type II subunit delta	3	330	K.KPDGVKES#TESSNTTIEDEDVK.A	389.449	383.169	403.89	390.779	384.44	379.361	387.779	386.111	343.548	386.827	301.058	388.999	0.451823	-0.0271423	0.555016	-0.0743163	0.488492	-0.127648	S			1	2.70925	1.48646	6.73033	13.9731
CAMK2D__Q13557__330;337	Q13557	CAMK2D__330;337	Calcium/calmodulin-dependent protein kinase type II subunit delta	4	330;337	K.KPDGVKES#TESSNTT#IEDEDVK.A	201.842	191.56	210.817	195.575	189.157	189.425	190.447	181.012	187.563	214.986	147.039	202.353	0.776802	-0.0736234	1.13827	-0.112166	0.24274	-0.0984081	S	T		2	4.78446	1.89693	2.59466	19.21
CAMK2D__Q13557__337	Q13557	CAMK2D__337	Calcium/calmodulin-dependent protein kinase type II subunit delta	3	337	K.KPDGVKES#TESSNTT#IEDEDVK.A	88.0257	89.1127	91.04	99.3509	86.1842	88.4165	89.5634	90.338	86.7754	99.3349	72.1768	94.5325	0.175295	0.0307278	0.131982	-0.00810095	0.0284072	-0.0115272	S	T		2	1.70769	7.71634	2.10781	16.3436
CAMK2D__Q13557__493	Q13557	CAMK2D__493	Calcium/calmodulin-dependent protein kinase type II subunit delta	1	493	K.ENFSGGT#SLWQNI.-	12.9695	12.2588	12.35	12.6265	10.6803	9.94116	16.5059	11.0563	11.863	14.496	14.8621	15.0894	0.802587	-0.176633	0.132281	0.06922	2.90054	0.2422	T			1	3.08716	12.5164	22.3807	2.02089
CAMKK1__J3KPJ3__485	J3KPJ3	CAMKK1__485	Calcium/calmodulin-dependent protein kinase kinase 1	3	485	R.S#FGNPFEPQAR.R	137.357	127.987	137.14	124.227	140.369	139.165	133.116	120.563	129.418	130.689	132.149	123.771	0.0235517	0.00456914	0.597648	-0.0712196	0.586586	-0.0580543	S			1	3.98636	6.68136	5.05117	3.473
CAMKK1__J3KPJ3__500	J3KPJ3	CAMKK1__500	Calcium/calmodulin-dependent protein kinase kinase 1	1	500	R.S#MSAPGNLLVK.E	17.0358	18.707	13.77	15.1538	10.8966	14.6781	17.0557	16.5845	13.3419	16.2677	12.8382	17.1043	0.671527	-0.281761	0.171406	-0.07569	0.219933	-0.0995921	S			1	15.2146	17.1826	12.9109	14.6757
CAMKK2__Q96RR4__511	Q96RR4	CAMKK2__511	Calcium/calmodulin-dependent protein kinase kinase 2	2	511	R.SLS#APGNLLTK.K	101.263	111.81	97.84	90.8109	118.524	86.4066	107.366	122.953	110.246	87.867	122.323	99.2116	0.176074	-0.0721738	0.708191	0.131422	0.0152102	-0.00703103	S			1	7.02592	17.662	7.30591	17.0259
CAMSAP1__Q5T5Y3_3__1091	Q5T5Y3-3	CAMSAP1__1091	Isoform 3 of Calmodulin-regulated spectrin-associated protein 1	3	1091	K.APVHFVEPLS#PTGVAGHR.K	135.88	134.188	134.15	129.19	126.629	132.864	128.623	131.876	134.493	112.736	161.654	136.23	1.28021	-0.056542	0.792834	-0.0333082	0.0519109	0.0226664	S			1	0.733265	2.41876	2.23348	17.8747
CAMSAP1__Q5T5Y3_3__545	Q5T5Y3-3	CAMSAP1__545	Isoform 3 of Calmodulin-regulated spectrin-associated protein 1	2	545	K.SLLSNVS#IEDEEEELVAIVR.A	29.7592	32.2822	29.38	31.4898	31.2479	35.0059	30.4493	27.6306	36.0146	28.6698	34.3449	33.078	0.624609	0.0964715	0.124096	0.041578	0.329307	0.0718953	S			1	5.17665	6.45561	13.6022	9.30025
CAMSAP1__Q5T5Y3_3__586	Q5T5Y3-3	CAMSAP1__586	Isoform 3 of Calmodulin-regulated spectrin-associated protein 1	2	586	R.S#PQGQLDTSESKPDSFFLEPLMPAVLKPAK.E	129.93	126.383	121.96	136.7	133.118	114.742	131.995	124.122	131.748	130.335	113.032	130.04	0.105156	0.0237798	0.38925	0.03613	0.0939426	-0.018681	S			1	3.16694	9.19031	3.4619	7.9582
CAMSAP1__Q5T5Y3_3__640	Q5T5Y3-3	CAMSAP1__640	Isoform 3 of Calmodulin-regulated spectrin-associated protein 1	1	640	R.RPS#EGPQPLVR.R	58.962	65.5207	67.07	60.5542	59.2825	51.1942	54.9747	59.5792	55.272	57.3073	65.4346	71.294	0.824887	-0.163484	1.17568	-0.173686	0.0603355	0.0185821	S			1	6.741	8.90515	4.55207	10.8597
CAMSAP1__Q5T5Y3_3__803	Q5T5Y3-3	CAMSAP1__803	Isoform 3 of Calmodulin-regulated spectrin-associated protein 1	1	803	R.S#SPCLSTASQMSSVSMASGSVK.M	64.2376	73.635	78.75	69.4508	67.8824	67.9801	61.4899	67.7945	66.3264	64.652	77.1024	77.2268	0.368383	-0.077356	0.683963	-0.147198	0.0451128	0.0156229	S			1	10.1939	1.28393	5.05935	9.89734
CAMSAP1__Q5T5Y3_3__873	Q5T5Y3-3	CAMSAP1__873	Isoform 3 of Calmodulin-regulated spectrin-associated protein 1	1	873	R.EQS#PSQHGKDPASLLASELVQLHMQLEEK.R	40.6421	34.195	42.4	34.8019	33.5344	35.4839	28.696	33.5485	39.9193	19.8863	43.7694	39.7496	0.808532	-0.175342	0.54171	-0.198545	0.232175	-0.18112	S			1	11.0546	2.85877	16.5286	37.099
CAMSAP2__Q08AD1__1019	Q08AD1	CAMSAP2__1019	Calmodulin-regulated spectrin-associated protein 2	1	1019	R.RFS#PSQVPIQTR.S	14.382	16.6501	14.31	14.1857	12.6372	16.4056	18.4148	17.9179	16.6082	13.4544	15.9837	15.9065	0.203448	-0.0688702	1.26643	0.223528	0.000241085	7.99123481058928e-05	S			1	8.80491	13.1452	5.28857	9.51746
CAMSAP2__Q08AD1__1313	Q08AD1	CAMSAP2__1313	Calmodulin-regulated spectrin-associated protein 2	4	1313	R.SES#VEGFLSPSR.C	299.144	301.708	252.88	253.631	270.016	241.999	248.802	257.168	224.769	218.03	266.81	255.411	0.757282	-0.157107	1.03507	-0.224427	0.808151	-0.205768	S			1	9.65664	5.51504	6.90484	10.3414
CAMSAP2__Q08AD1__416	Q08AD1	CAMSAP2__416	Calmodulin-regulated spectrin-associated protein 2	3	416	R.SSS#MSYVDGFIGTWPK.E	112.006	112.437	118.92	113.577	116.217	117.762	102.822	113.374	115.619	104.618	132.674	137.17	0.212841	0.017508	0.352869	-0.0493596	0.424324	0.12508	S			1	3.38401	1.82648	6.17788	14.1322
CAMSAP2__Q08AD1__464	Q08AD1	CAMSAP2__464	Calmodulin-regulated spectrin-associated protein 2	2	464	R.SIS#NEGLTLNNSHVSK.H	41.9262	46.6183	41.79	40.0603	40.6409	42.5134	45.3263	42.1844	48.899	36.8949	70.4943	55.7904	0.607576	-0.0810462	0.333098	0.065727	0.483085	0.324242	S			1	6.32799	3.12131	7.3886	30.9657
CANX__P27824_2__589	P27824-2	CANX__589	Isoform 2 of Calnexin	3	589	K.QKS#DAEEDGGTVS#QEEEDR.K	726.335	756.425	735.85	721.29	710.36	680.029	738.086	773.165	768.382	818.527	725.243	808.961	1.10233	-0.0712649	0.651256	0.0391456	0.653891	0.0846808	S	S		2	2.07966	3.03697	2.50343	6.54386
CANX__P27824_2__589;599	P27824-2	CANX__589;599	Isoform 2 of Calnexin	3	589;599	K.QKS#DAEEDGGTVS#QEEEDR.K	1321.47	1298.77	1229.73	1309.93	1317.95	1211.75	1197.14	1190.34	1101.1	1294.09	919.631	957.722	0.0262921	-0.00387502	1.35798	-0.142205	0.861061	-0.279704	S	S		2	3.72299	4.62043	4.6088	19.494
CANX__P27824_2__618	P27824-2	CANX__618	Isoform 2 of Calnexin	12	618	K.AEEDEILNRS#PR.N	1342.32	1327.64	1334.93	1211.15	1360.85	1262.01	1261.01	1294.72	1339.72	1016.31	1535.21	1421.6	0.574239	-0.0629129	0.719419	-0.0399713	0.0224485	-0.0114923	S			1	0.549884	5.95647	3.04108	20.5964
CAP1__Q01518__308	Q01518	CAP1__308	Adenylyl cyclase-associated protein 1	10	308	K.PFSAPKPQTS#PSPK.R	2088.63	2072.35	2082.31	2194.3	2168.29	2316.41	2149.56	2242.89	2092.92	2048.34	1836.72	1926.71	1.46782	0.0973265	0.852549	0.0548838	1.09974	-0.103329	S			1	0.394233	3.5522	3.50308	5.48233
CAP1__Q01518__310	Q01518	CAP1__310	Adenylyl cyclase-associated protein 1	2	310	K.PQTSPS#PK.R	132.798	149.543	147.25	158.224	121.881	156.951	143.895	147.897	138.185	142.748	95.8659	116.764	0.0666933	0.0248532	0.0070937	0.00129463	0.785048	-0.273613	S			1	6.33968	14.1569	3.40526	19.8269
CAP2__P40123__309	P40123	CAP2__309	Adenylyl cyclase-associated protein 2	1	309	K.SHTPS#PTSPK.S	202.536	197.981	206.34	225.565	200.465	223.464	224.142	217.004	212.704	222.508	217.725	230.483	0.78064	0.0979577	1.72008	0.107602	2.06238	0.144342	S			1	2.0688	6.43186	2.65073	2.88271
CAP2__P40123__312	P40123	CAP2__312	Adenylyl cyclase-associated protein 2	2	312	K.SHTPSPTS#PK.S	210.829	180.755	195.85	208.414	190.969	205.646	199.025	206.03	215.343	190.799	173.566	210.96	0.223897	0.0425747	0.483296	0.0787642	0.104927	-0.0300513	S			1	7.67933	4.64882	3.95841	9.75958
CAPRIN1__Q14444__335	Q14444	CAPRIN1__335	Caprin-1	1	335	K.EQVDEWTVETVEVVNSLQQQPQAAS#PSVPEPHSLTPVAQADPLVR.R	37.4104	39.3577	43.13	40.8043	39.2196	40.7968	34.1426	34.6665	40.2491	28.2725	38.8194	41.0033	0.0606002	0.011058	0.63191	-0.136711	0.387853	-0.149506	S			1	7.276	2.26644	9.31017	18.894
CAPZB__P47756__263	P47756	CAPZB__263	F-actin-capping protein subunit beta	1	263	R.ELS#QVLTQR.Q	100.61	102.338	105.23	112.579	99.6556	97.4668	116.786	101.856	101.766	111.243	95.8293	106.913	0.0350154	0.00711135	0.323741	0.0561474	0.150932	0.0269325	S			1	2.27236	7.91084	8.09523	7.59553
CARHSP1__Q9Y2V2__30	Q9Y2V2	CARHSP1__30	Calcium-regulated heat-stable protein 1	3	30	R.ERS#PS#PLR.G	412.22	419.287	418.45	432.063	463.034	411.564	435.741	467.844	436.463	423.228	579.341	556.18	0.553509	0.0640047	1.30114	0.100404	0.991268	0.318509	S	S		2	0.926707	5.94921	4.10352	16.2141
CARHSP1__Q9Y2V2__30;32	Q9Y2V2	CARHSP1__30;32	Calcium-regulated heat-stable protein 1	4	30;32	R.ERS#PS#PLR.G	775.985	735.917	726.433	723.162	701.231	691.729	664.668	652.774	726.949	648.329	696.363	682.044	1.07515	-0.0810037	1.10296	-0.130754	1.55953	-0.143268	S	S		2	3.52521	2.28541	5.84592	3.65037
CARHSP1__Q9Y2V2__41	Q9Y2V2	CARHSP1__41	Calcium-regulated heat-stable protein 1	9	41	R.GNVVPS#PLPTR.R	940.054	907.839	975.14	942.422	914.491	902.125	860.786	857.318	917.717	848.368	1026.76	898.49	0.395338	-0.0330806	1.06304	-0.0989933	0.104917	-0.025475	S			1	3.57707	2.24465	3.86006	9.95163
CARHSP1__Q9Y2V2__52	Q9Y2V2	CARHSP1__52	Calcium-regulated heat-stable protein 1	9	52	R.TFS#ATVR.A	2180.92	2146.73	2105.75	2106.64	2052.43	2052.37	2054.08	2028.72	2059.7	2009.61	1958.48	1844.54	1.22946	-0.0506558	1.82346	-0.0667558	1.74651	-0.146389	S			1	1.75504	1.51256	0.806205	4.36128
CARMIL1__Q5VZK9__1094	Q5VZK9	CARMIL1__1094	F-actin-uncapping protein LRRC16A	4	1094	K.SERPPTILMTEEPSS#PK.G	298.727	312.887	337.74	346.867	362.06	347.636	337.992	344.193	322.769	334.857	245.523	273.154	1.3448	0.154362	0.640499	0.0821125	0.482735	-0.153498	S			1	6.2409	2.43004	3.29086	16.0756
CARMIL1__Q5VZK9__1254	Q5VZK9	CARMIL1__1254	F-actin-uncapping protein LRRC16A	2	1254	R.SSSSTPTS#PKPLLQSPK.P	180.086	211.001	182.42	181.673	205.779	187.687	185.849	225.271	193.745	185.945	158.777	163.912	0.0146444	0.00409928	0.267706	0.0768014	0.767512	-0.173181	S			1	9.00506	6.54485	10.3449	8.51314
CARMIL1__Q5VZK9__1360	Q5VZK9	CARMIL1__1360	F-actin-uncapping protein LRRC16A	2	1360	K.SNDS#GEEAEKEFIFV.-	100.524	110.566	119.56	104.834	107.421	110.917	108.684	100.379	108.012	87.9958	110.521	98.2825	0.162294	-0.0330024	0.30105	-0.0604834	0.591681	-0.155818	S			1	8.63991	2.83419	4.36462	11.3982
CARMIL1__Q5VZK9__880	Q5VZK9	CARMIL1__880	F-actin-uncapping protein LRRC16A	5	880	K.TLPQQES#LEIELAEEKPVKR.S	238.159	242.193	234.72	229.162	232.629	227.614	213.964	243.414	200.639	220.338	250.412	258.669	1.50999	-0.0527361	0.673446	-0.119964	0.150533	0.0286584	S			1	1.56931	1.11744	9.97915	8.29705
CARMIL1__Q5VZK9__916	Q5VZK9	CARMIL1__916	F-actin-uncapping protein LRRC16A	5	916	R.LEDLDTCMMT#PK.S	483.082	523.312	494.88	502.074	510.503	493.581	488.568	493.433	471.307	503.471	461.968	457.629	0.043033	0.00468589	0.51153	-0.046847	0.621116	-0.0771822	T			1	4.13257	1.68529	2.40022	5.33513
CARMIL1__Q5VZK9__968	Q5VZK9	CARMIL1__968	F-actin-uncapping protein LRRC16A	7	968	R.SS#GFISELPSEEGK.K	758.416	791.473	777.74	714.849	753.308	774.03	741.385	781.975	766.084	653.381	738.105	742.369	0.649856	-0.0539543	0.346986	-0.0238642	0.992325	-0.125399	S			1	2.14042	4.01797	2.68017	7.05648
CASC4__Q6P4E1_4__328	Q6P4E1-4	CASC4__328	Isoform 4 of Protein CASC4	5	328	R.LIPGS#NLDS#EPR.I	233.879	244.374	253.66	258.002	258.954	231.982	272.892	237.209	247.282	269.152	224.102	219.11	0.20882	0.0331762	0.283763	0.0493518	0.142926	-0.039058	S	S		2	4.05647	6.1307	7.28686	11.6083
CASC4__Q6P4E1_4__328;332	Q6P4E1-4	CASC4__328;332	Isoform 4 of Protein CASC4	2	328;332	R.LIPGS#NLDS#EPR.I	46.8724	57.5721	51.459	51.1884	55.1326	58.1157	51.4227	52.8691	43.1009	44.5239	64.7888	55.5726	0.315145	0.0768789	0.26016	-0.0809885	0.170789	0.0808092	S	S		2	10.3294	6.33933	10.7305	18.4606
CASC4__Q6P4E1_4__366	Q6P4E1-4	CASC4__366	Isoform 4 of Protein CASC4	1	366	R.FFDENES#PVDPQHGS#K.L	96.3724	93.7818	88.72	90.2912	98.1416	92.6429	99.1183	86.5226	102.713	97.3591	102.267	109.096	0.0800699	0.0113443	0.229334	0.0482281	1.14729	0.146692	S	S		2	4.18697	4.30023	8.8455	5.72798
CASC4__Q6P4E1_4__366;374	Q6P4E1-4	CASC4__366;374	Isoform 4 of Protein CASC4	2	366;374	R.FFDENES#PVDPQHGS#K.L	44.6249	49.0159	39.4805	48.5323	44.2836	43.5492	49.6901	51.1288	40.8634	43.5464	41.386	37.3972	0.125124	0.0347324	0.270129	0.0899175	0.473786	-0.121968	S	S		2	10.7556	5.91824	11.7689	7.65042
CASC4__Q6P4E1_4__374	Q6P4E1-4	CASC4__374	Isoform 4 of Protein CASC4	3	374	R.FFDENES#PVDPQHGS#K.L	126.207	134.415	133.46	128.303	127.33	122.923	121.849	131.538	123.12	123.946	107.4	118.823	0.775522	-0.0579882	0.664731	-0.0658183	1.24183	-0.170443	S	S		2	3.41719	2.27209	4.1955	7.25712
CASK__A0A2R8YFN5__583	A0A2R8YFN5	CASK__583	Peripheral plasma membrane protein CASK	1	583	R.TQSSS#CEDLPSTTQPK.G	95.0883	90.7274	89.61	82.7092	92.5697	87.7972	88.4844	94.6354	97.5319	98.4436	127.663	114.771	0.552148	-0.0661826	0.215054	0.0271181	1.19009	0.30759	S			1	3.15304	5.62321	4.93881	12.8872
CASP8AP2__Q9UKL3__1537	Q9UKL3	CASP8AP2__1537	CASP8-associated protein 2	1	1537	K.S#NDHFIVK.I	42.5254	40.0673	55.15	42.5265	54.0608	41.416	48.5943	50.8613	54.2187	54.5907	60.1433	60.4583	0.00460475	0.00272747	0.463801	0.1579	1.16335	0.346963	S			1	17.6248	15.2212	5.52418	5.65177
CASP8AP2__Q9UKL3__567	Q9UKL3	CASP8AP2__567	CASP8-associated protein 2	1	567	K.LNLTLS#PAK.K	15.741	15.1075	14.36	15.2048	16.9011	17.3291	19.4419	14.7897	14.5654	21.6795	13.0211	19.8692	0.86005	0.128937	0.295935	0.110196	0.512979	0.271506	S			1	4.58743	6.81798	16.9251	25.107
CASS4__Q9NQ75__305	Q9NQ75	CASS4__305	Cas scaffolding protein family member 4	4	305	K.KLS#LPEIPSYGFLVPR.G	273.933	250.76	269.82	284.438	241.713	271.301	287.188	248.399	286.616	242.201	267.176	265.284	0.0225465	0.00532758	0.248872	0.0494244	0.243178	-0.0365051	S			1	4.6684	8.23263	8.11181	5.38523
CAST__P20810_5__291	P20810-5	CAST__291	Isoform 5 of Calpastatin	8	291	R.ELLAKPIGPDDAIDALSSDFTCGS#PTAAGK.K	340.717	330.164	354.35	332.182	342.049	389.519	321.528	342.224	349.081	287.074	327.1	331.922	0.270093	0.0532094	0.141176	-0.0175546	0.76631	-0.115892	S			1	3.5481	8.6454	4.24871	7.80666
CAST__P20810_6__216	P20810-6	CAST__216	Isoform 6 of Calpastatin	1	216	K.S#LTPAVPVESKPDKPSGK.S	87.6191	105.876	78.87	87.876	110.861	95.8154	90.9743	112.922	98.9363	90.0897	94.0981	79.029	0.286267	0.112983	0.424144	0.152981	0.121775	-0.0492906	S			1	15.1772	11.8902	11.0071	8.8954
CAST__P20810_6__326	P20810-6	CAST__326	Isoform 6 of Calpastatin	12	326	K.KEGITGPPADSSKPIGPDDAIDALSSDFTCGS#PTAAGK.K	524.334	502.312	532.68	504	500.348	568.917	490.747	495.361	531.133	449.224	495.642	523.349	0.0674327	0.0128391	0.376002	-0.0394726	0.576947	-0.0868588	S			1	3.01839	7.35611	4.37084	7.65293
CAST__P20810_6__447	P20810-6	CAST__447	Isoform 6 of Calpastatin	2	447	R.S#ESELIDELSEDFDR.S	52.3596	38.2367	49.39	48.8041	51.7126	49.3038	49.7874	47.0562	56.2827	48.4165	47.7196	54.4136	0.30373	0.0979494	0.358004	0.129437	0.297996	0.104954	S			1	15.9575	3.11402	9.28555	7.3334
CAST__P20810_6__449	P20810-6	CAST__449	Isoform 6 of Calpastatin	7	449	R.SES#ELIDELSEDFDR.S	181.423	194.001	193.96	176.526	204.79	194.282	195.861	191.086	183.658	187.621	199.742	186.468	0.0789485	0.0156591	0.024815	0.00308964	0.0883448	0.0112214	S			1	3.81996	7.4458	3.23295	3.84447
CAST__P20810_6__494	P20810-6	CAST__494	Isoform 6 of Calpastatin	1	494	R.TS#MCSIQSAPPEPATLK.G	45.2006	52.8712	47.68	56.274	55.1422	57.2567	50.2231	57.1587	42.8557	51.4445	46.6955	38.9212	1.509	0.210715	0.115401	0.0437316	0.270175	-0.0886934	S			1	8.05684	1.88197	14.2825	13.8382
CAST__P20810_6__603	P20810-6	CAST__603	Isoform 6 of Calpastatin	1	603	K.EQLPPMSEDFLLDALSEDFS#GPQNASSLK.F	15.5377	15.2823	18.22	13.3093	12.6063	16.4274	13.2898	15.682	13.693	15.6449	16.3617	18.817	0.673966	-0.21184	0.82352	-0.200917	0.166839	0.0515362	S			1	9.95524	14.4092	9.00533	9.81948
CAV1__Q03135__14	Q03135	CAV1__14	Caveolin-1	2	14	K.YVDSEGHLY#TVPIR.E	111.985	103.243	113.35	97.7815	112.118	113.742	104.399	102.02	99.8194	103.2	117.812	124.734	0.0986835	-0.0218418	1.01876	-0.101582	0.332537	0.0734743	Y			1	5.00679	8.14193	2.24369	9.53855
CAV1__Q03135__37	Q03135	CAV1__37	Caveolin-1	38	37	K.AM*ADELS#EK.Q	4384	4448.23	4628.46	4627.29	4650.25	4665.61	4486.28	4461	4589.54	4572.68	3952.75	4425	1.01998	0.0508032	0.11058	0.00813675	0.35204	-0.0557531	S			1	2.82451	0.414891	1.50922	7.50123
CAV1__Q03135__6	Q03135	CAV1__6	Caveolin-1	1	6	K.Y#VDSEGHLYTVPIR.E	19.4436	12.6804	15.2	18.6289	15.5416	19.0349	20.4275	20.2666	22.7365	15.8919	19.617	20.3393	0.361745	0.169	1.18577	0.422606	0.518282	0.238938	Y			1	21.6676	10.7723	6.53597	12.8207
CAV1__Q03135__9	Q03135	CAV1__9	Caveolin-1	1	9	K.YVDS#EGHLYTVPIR.E	122.461	130.404	120.37	125.175	138.515	128.485	127.7	122.953	131.482	120.692	166.226	148.308	0.554758	0.0714116	0.307953	0.0340008	0.69237	0.221681	S			1	4.25495	5.31368	3.35514	15.8114
CAV2__P51636__18;20;23	P51636	CAV2__18;20;23	Caveolin-2	2	18;20;23	K.ADVQLFMDDDS#Y#SHHSGLEY#ADPEK.F	44.0452	45.1737	42.927	31.7526	40.1151	49.991	40.8171	44.0392	40.6209	42.2464	48.7094	41.7564	0.256756	-0.116921	0.80007	-0.0747059	0.0271591	0.00616992	S	Y	Y	3	2.55026	22.476	4.58914	8.77224
CAV2__P51636__20	P51636	CAV2__20	Caveolin-2	2	20	K.ADVQLFMDDDSYS#HHS#GLEYADPEK.F	156.576	166.851	165.1	148.97	172.76	160.362	137.878	165.876	178.019	136.681	268.529	228.4	0.101877	-0.0191287	0.0636379	-0.0200841	0.546201	0.375159	S	S		2	3.37576	7.40414	12.819	32.0002
CAV2__P51636__20;23	P51636	CAV2__20;23	Caveolin-2	15	20;23	K.ADVQLFMDDDSYS#HHS#GLEYADPEK.F	1145.23	1265.54	1208.85	1084.29	1239.13	1143.35	1121.46	1251.97	1219.41	1141.18	1518.22	1376.8	0.375182	-0.0622481	0.0589974	-0.0107153	0.530244	0.157157	S	S		2	4.98868	6.76227	5.67189	14.1571
CAV2__P51636__23	P51636	CAV2__23	Caveolin-2	1	23	K.ADVQLFMDDDSYS#HHS#GLEYADPEK.F	76.9716	84.9476	82.6	72.3552	84.3303	73.1082	66.0858	93.8251	81.1365	64.6842	139.148	99.984	0.468165	-0.0896084	0.0474103	-0.020631	0.384446	0.313248	S	S		2	5.02893	8.75612	17.2826	36.7806
CAVIN1__Q6NZI2__167	Q6NZI2	CAVIN1__167	Caveolae-associated protein 1	5	167	K.LPAKLS#ISK.S	819.369	1062.5	817.27	696.027	1028.51	758.755	941.313	1202.27	1027.03	241.299	1127.34	641.68	0.214146	-0.120245	0.632833	0.23226	0.355443	-0.42508	S			1	15.6698	21.3418	12.5856	66.2138
CAVIN1__Q6NZI2__171	Q6NZI2	CAVIN1__171	Caveolae-associated protein 1	1	171	K.S#LKESEALPEK.E	23.1782	20.733	21.11	16.8455	24.5225	20.7189	23.5606	27.046	20.8533	15.2369	23.616	25.5333	0.156285	-0.0666193	0.478668	0.136225	0.0217205	-0.0141595	S			1	6.07401	18.5476	13.0331	25.5136
CAVIN1__Q6NZI2__202;203	Q6NZI2	CAVIN1__202;203	Caveolae-associated protein 1	52	202;203	K.EGEELGEGERPEEDAAALELS#S#DEAVEVEEVIEESR.A	1360.78	1546.77	1432.46	1429.16	1541.39	1494.87	1506.45	1581.47	1648.38	1470.39	1380.23	1462.04	0.26404	0.0410955	0.907605	0.126059	0.0510992	-0.00912146	S	S		2	6.48439	3.78829	4.4974	3.46541
CAVIN1__Q6NZI2__203	Q6NZI2	CAVIN1__203	Caveolae-associated protein 1	5	203	K.EGEELGEGERPEEDAAALELS#S#DEAVEVEEVIEESR.A	86.2065	79.4147	82.56	77.6749	84.0934	83.8642	78.4211	98.3482	119.162	82.6162	83.4422	76.0178	0.106581	-0.0148924	0.597137	0.253868	0.265565	-0.0359326	S	S		2	4.10868	4.44736	20.6521	5.04268
CAVIN1__Q6NZI2__302	Q6NZI2	CAVIN1__302	Caveolae-associated protein 1	2	302	K.SFT#PDHVVYAR.S	67.1696	81.7595	74.34	68.34	71.1267	69.3165	68.6587	69.7124	76.3275	76.0125	99.2919	82.1633	0.49033	-0.0967784	0.231121	-0.056471	0.630876	0.205607	T			1	9.80248	2.03169	5.8085	14.0562
CAVIN1__Q6NZI2__313	Q6NZI2	CAVIN1__313	Caveolae-associated protein 1	1	313	R.SKT#AVYK.V	481.166	771.501	378.33	316.223	423.382	314.716	298.237	456.387	308.215	271.021	391.206	443.906	0.713519	-0.62944	0.669396	-0.617832	0.611618	-0.560232	T			1	37.5048	17.7292	24.9996	24.0325
CAVIN1__Q6NZI2__36	Q6NZI2	CAVIN1__36	Caveolae-associated protein 1	1	36	R.PLPGYPDAEAPEPSSAGAQAAEEPS#GAGSEELIK.S	71.985	59.5148	67.38	69.9706	67.5528	61.168	66.2207	62.9022	65.8157	85.2792	51.6332	66.3127	0.00458112	-0.00136738	0.127151	-0.0288769	0.0477222	0.0311819	S			1	9.51192	6.8667	2.78605	24.9011
CAVIN1__Q6NZI2__36;40	Q6NZI2	CAVIN1__36;40	Caveolae-associated protein 1	1	36;40	R.PLPGYPDAEAPEPSSAGAQAAEEPS#GAGS#EELIK.S	29.8742	25.9864	24.5477	23.92	28.057	27.3884	28.4305	27.6095	31.1115	31.0965	24.8667	25.6604	0.46441	-0.047684	0.508726	0.0487105	0.52308	0.0910052	S	S		2	10.2806	8.39468	6.30449	12.4631
CAVIN1__Q6NZI2__365	Q6NZI2	CAVIN1__365	Caveolae-associated protein 1	23	365	R.RGS#S#PDVHALLEITEESDAVLVDK.S	626.367	662.993	677.54	611.555	635.824	655.573	654.239	688.448	691.756	659.233	672.927	762.809	1.05442	0.0749362	1.7078	0.087039	0.485047	0.105768	S	S		2	4.0218	3.47584	3.06298	8.05711
CAVIN1__Q6NZI2__365;366	Q6NZI2	CAVIN1__365;366	Caveolae-associated protein 1	106	365;366	R.RGS#S#PDVHALLEITEESDAVLVDK.S	2569.45	2630.16	2695.83	2754.8	2694.14	2867.44	2762.81	2782.54	2841.09	3122.17	2514.99	2858.87	0.214319	0.0350187	0.370953	0.0648081	0.544063	0.0747174	S	S		2	2.40165	3.17231	1.45643	10.7515
CAVIN1__Q6NZI2__366	Q6NZI2	CAVIN1__366	Caveolae-associated protein 1	17	366	R.RGS#S#PDVHALLEITEESDAVLVDK.S	238.202	239.571	250.19	230.202	250.55	265.097	251.987	233.988	275.434	238.238	256.374	272.046	0.0589072	-0.0188347	0.516316	0.11618	0.0554152	0.0216413	S	S		2	2.70419	7.05023	8.18845	6.62039
CAVIN1__Q6NZI2__40	Q6NZI2	CAVIN1__40	Caveolae-associated protein 1	9	40	R.PLPGYPDAEAPEPSSAGAQAAEEPSGAGS#EELIK.S	336.265	390.152	402.7	403.131	384.07	358.338	379.677	398.675	367.7	475.618	312.408	344.806	0.0799404	0.0208297	0.0901639	0.0214759	0.00754774	0.00473803	S			1	9.37791	5.88695	4.0887	22.8829
CAVIN2__O95810__241	O95810	CAVIN2__241	Caveolae-associated protein 2	1	241	K.KVDS#LKK.A	257.999	319.726	284.47	257.35	264.917	278.537	261.947	301.086	285.276	258.103	253.789	304.25	0.468058	-0.106564	0.0768865	-0.0234258	0.252845	-0.0791926	S			1	10.7751	4.02214	6.96308	10.2819
CAVIN2__O95810__27	O95810	CAVIN2__27	Caveolae-associated protein 2	1	27	R.QEKPSSPS#PMPSSTPSPSLNLGNTEEAIR.D	71.8352	78.5097	69.36	74.4036	75.1949	74.3359	71.5843	70.5124	79.3172	74.1656	68.9337	68.2493	0.197392	0.0275091	0.0502434	0.0111787	0.349255	-0.0559429	S			1	6.46239	0.639781	6.50906	4.59387
CAVIN2__O95810__288;293	O95810	CAVIN2__288;293	Caveolae-associated protein 2	1	288;293	K.SS#PFKVS#PLTFGR.K	41.9341	40.4471	39.1261	37.6555	35.9691	50.6092	42.3184	43.4214	43.4636	36.0121	35.7121	39.6074	0.0675522	0.0320147	1.34274	0.0886001	1.06902	-0.126179	S	S		2	3.4685	19.3429	1.50767	5.84083
CAVIN2__O95810__293	O95810	CAVIN2__293	Caveolae-associated protein 2	1	293	K.VS#PLTFGR.K	218.17	231.138	227.28	233.422	238.273	223.768	208.673	212.881	203.267	273.297	205.85	201.871	0.475461	0.0396978	1.65675	-0.114834	0.0209572	0.0094158	S			1	2.95248	3.18512	2.31399	17.6817
CAVIN2__O95810__364	O95810	CAVIN2__364	Caveolae-associated protein 2	4	364	R.GS#NSGMDSNIDLTIVEDEEEESVALEQAQK.V	99.0583	106.421	116.29	108.258	94.681	115.556	104.575	109.764	118.928	91.3782	115.715	105.234	0.0473388	-0.0147555	0.230395	0.0506501	0.134321	-0.0429715	S			1	8.0612	9.97866	6.54206	11.7253
CAVIN3__E9PIE3__197	E9PIE3	CAVIN3__197	Caveolae-associated protein 3	1	197	K.APEPLGPADQSELGPEQLEAEVGES#S#DEEPVESR.A	35.8909	39.9028	42.53	45.3392	39.4976	35.723	40.5748	36.2562	40.4725	37.9579	40.8799	45.8391	0.0772037	0.0270114	0.0486141	-0.0124916	0.284352	0.0754555	S	S		2	8.47731	12.0563	6.30248	9.58688
CAVIN3__E9PIE3__197;198	E9PIE3	CAVIN3__197;198	Caveolae-associated protein 3	23	197;198	K.APEPLGPADQSELGPEQLEAEVGES#S#DEEPVESR.A	607.899	626.753	633.758	610.472	640.542	629.832	644.963	608.93	644.432	581.511	693.095	638.784	0.130085	0.00956986	0.28282	0.0229153	0.171148	0.0343205	S	S		2	2.14741	2.43095	3.26378	8.74862
CAVIN3__E9PIE3__249	E9PIE3	CAVIN3__249	Caveolae-associated protein 3	1	249	R.S#AEAQPEAQPALEPTLEPEPPQDTEEDPGRPGAAEEALLQM*ESVA.-	23.5527	19.3755	27.82	25.253	22.4421	23.2178	28.779	22.2665	24.375	21.497	22.4455	26.5184	0.00699079	0.00335399	0.19246	0.0922642	0.0109526	-0.00587092	S			1	17.9044	6.14162	13.2177	11.3586
CAVIN3__E9PIE3__56	E9PIE3	CAVIN3__56	Caveolae-associated protein 3	1	56	R.QGGLAGS#VR.R	533.087	473.218	552.42	541.604	483.54	493.223	549.84	454.992	592.714	586.538	492.57	703.436	0.170337	-0.0378463	0.0983402	0.035491	0.497326	0.193572	S			1	7.94761	6.14626	13.2346	17.7792
CAVIN3__E9PIE3__62	E9PIE3	CAVIN3__62	Caveolae-associated protein 3	1	62	R.IQS#GLGALSR.S	11.9636	11.0761	10.64	10.303	11.5764	11.2015	10.9348	12.6769	11.331	6.81847	10.4242	11.6529	0.135751	-0.0258861	0.255192	0.0531085	0.45814	-0.221035	S			1	6.00821	5.93443	7.83993	26.0875
CBARP__A0A140LJL2__127	A0A140LJL2	CBARP__127	Voltage-dependent calcium channel beta subunit-associated regulatory protein	1	127	R.RVS#FNEAALFEQSR.K	139.337	164.877	139.97	142.224	174.84	144.152	134.309	164.327	150.548	138.914	211.715	152.651	0.157542	0.0542888	0.0472438	0.0161534	0.341534	0.180207	S			1	9.83791	11.9032	10.0356	23.057
CBARP__A0A140LJL2__319	A0A140LJL2	CBARP__319	Voltage-dependent calcium channel beta subunit-associated regulatory protein	3	319	R.HAS#LDGASPYFK.V	192.702	207.165	215.55	205.255	218.293	196.183	190.788	213.886	190.627	197.005	201.461	204.725	0.0534936	0.0100754	0.261877	-0.0479457	0.22649	-0.0289481	S			1	5.63421	5.38008	6.74401	1.92739
CBARP__A0A140LJL2__319;324	A0A140LJL2	CBARP__319;324	Voltage-dependent calcium channel beta subunit-associated regulatory protein	1	319;324	R.HAS#LDGAS#PYFK.V	10.5556	10.0158	10.8545	9.59895	7.19333	10.7025	12.2209	5.9282	10.9868	9.98968	3.98472	11.6941	0.543882	-0.192794	0.146207	-0.109152	0.337116	-0.291956	S	S		2	4.05784	19.5791	34.3333	47.3304
CBL__P22681__483	P22681	CBL__483	E3 ubiquitin-protein ligase CBL	1	483	K.VERPPS#PFSM*APQASLPPVPPR.L	41.252	44.5821	37.24	37.747	40.0332	44.3495	39.3195	41.6613	42.0365	33.1689	45.5128	39.3802	0.101093	0.0516153	0.30479	0.0913718	0.0525719	-0.0262376	S			1	8.96122	8.23597	3.59062	15.6833
CBL__P22681__619	P22681	CBL__619	E3 ubiquitin-protein ligase CBL	3	619	R.HS#LPFSLPSQMEPR.P	222.568	240.003	240.4	224.862	258.027	260.23	221.237	281.957	258.209	203.276	329.672	258.456	0.0371477	-0.0111126	0.00270437	-0.000665671	0.15016	-0.0599837	S			1	4.34546	7.99925	12.0564	24.0209
CBL__P22681__669	P22681	CBL__669	E3 ubiquitin-protein ligase CBL	2	669	K.IKPSSS#ANAIYSLAAR.P	471.857	551.481	480.73	515.628	677.207	555.14	486.306	647.207	538.846	511.267	881.398	711.563	0.447485	0.0801283	0.450313	0.115196	0.327121	0.170951	S			1	8.70353	14.4563	14.7184	26.4146
CBL__P22681__791	P22681	CBL__791	E3 ubiquitin-protein ligase CBL	2	791	R.TLS#DISNASSSFGWLSLDGDPTTNVTEGSQVPERPPKPFPR.R	27.3729	33.8248	33.66	31.4389	27.0046	31.5184	29.9617	32.205	30.748	26.7907	31.5408	28.0407	0.673962	0.216815	0.450034	0.153016	0.845243	0.484422	S			1	11.6332	8.61481	3.67507	8.55227
CBLB__H0Y3L9__700	H0Y3L9	CBLB__700	E3 ubiquitin-protein ligase CBL-B	1	700	R.LS#PPPPVTTLLPSIK.C	39.8823	33.362	30.75	41.2833	29.1572	37.3418	34.7339	39.3536	36.7061	32.6535	39.8923	29.5743	0.249053	-0.0764516	0.104983	-0.029859	0.480883	-0.135198	S			1	13.5684	17.2167	6.27667	15.5608
CBX3__Q13185__176	Q13185	CBX3__176	Chromobox protein homolog 3	1	176	R.LTWHS#CPEDEAQ.-	30.8507	30.0196	33.13	34.2617	37.788	41.4595	38.6244	37.9075	39.5362	36.9271	43.172	36.828	1.33641	0.272071	2.67229	0.304234	1.53594	0.31487	S			1	5.13954	9.51234	2.10993	9.32488
CBX3__Q13185__93;95	Q13185	CBX3__93;95	Chromobox protein homolog 3	1	93;95	K.S#LS#DSESDDSK.S	52.622	48.7344	53.0264	54.4416	56.0242	53.7779	59.5094	46.8923	53.6551	63.6422	59.2192	54.8797	1.01366	0.0893272	0.185382	0.0520721	1.27017	0.203266	S	S		2	4.60518	2.10796	11.8345	7.39494
CBX3__Q13185__95	Q13185	CBX3__95	Chromobox protein homolog 3	3	95	K.SLS#DSESDDSK.S	528.764	522.726	513.64	537.049	505.724	528.12	520.075	543.659	522.515	588.503	533.986	552.375	0.064922	0.00530248	0.334438	0.0193362	1.03449	0.0977616	S			1	1.45925	3.08187	2.45278	4.96795
CBX3__Q13185__95;99	Q13185	CBX3__95;99	Chromobox protein homolog 3	4	95;99	K.SLS#DS#ESDDSK.S	764.503	759.014	793.468	812.656	799.813	777.989	819.282	801.14	755	941.165	759.253	808.827	0.765866	0.0450379	0.372279	0.0359352	0.506885	0.115005	S	S		2	2.39694	2.19952	4.18554	11.2434
CBX6__O95503__301	O95503	CBX6__301	Chromobox protein homolog 6	1	301	K.LLPETVS#PSAPSWR.E	25.9925	15.6012	17.21	23.8976	20.8663	16.7642	22.0666	21.9178	20.481	18.1897	21.7628	24.2348	0.0838603	0.0653384	0.225765	0.13262	0.186484	0.126382	S			1	28.5348	17.4559	4.07521	14.2047
CBY1__A0A087WUW0__63	A0A087WUW0	CBY1__63	Protein chibby homolog 1	1	63	K.SAS#LSNLHSLDR.S	68.4109	65.8498	64.92	63.6319	63.9275	67.6324	60.5873	66.9432	63.1452	69.398	74.1763	71.2044	0.330411	-0.029186	0.598079	-0.0629572	1.39301	0.108773	S			1	2.72295	3.42634	5.03168	3.37002
CC2D1A__Q6P1N0__120	Q6P1N0	CC2D1A__120	Coiled-coil and C2 domain-containing protein 1A	1	120	K.ASET#PPPVAQPKPEAPHPGLETTLQER.L	77.6672	71.3622	88.55	85.6238	77.6358	79.3771	77.8505	73.0355	88.531	63.4601	86.8072	88.6893	0.109335	0.0303881	0.0303506	0.0111158	0.0159534	0.00833907	T			1	10.9794	5.19346	9.93737	17.6446
CC2D1A__Q6P1N0__92	Q6P1N0	CC2D1A__92	Coiled-coil and C2 domain-containing protein 1A	1	92	R.DPDEDEEEGT#DEDDLEADDDLLAELNEVLGEEQK.A	10.1231	10.7162	12.97	9.55904	10.8554	8.90901	11.7958	14.6358	11.8949	9.59954	12.6797	13.9812	0.650745	-0.20536	0.519934	0.180929	0.201664	0.10098	T			1	13.328	10.1379	12.6165	18.6169
CCAR1__Q8IX12__627	Q8IX12	CCAR1__627	Cell division cycle and apoptosis regulator protein 1	1	627	K.EIST#PTHWSK.L	28.015	36.8381	31.22	32.7433	27.7977	30.0299	31.549	31.3947	38.4404	33.6199	57.2903	48.5256	0.24594	-0.0850844	0.195953	0.0776269	0.915207	0.537397	T			1	13.9463	8.20364	11.9073	25.7479
CCAR2__Q8N163_2__640	Q8N163-2	CCAR2__640	Isoform 2 of Cell cycle and apoptosis regulator protein 2	2	640	R.GEAS#EDLCEMALDPELLLLR.D	68.1969	60.2758	69.28	66.4853	68.2532	69.0449	51.9349	59.1894	65.1135	58.8321	70.7138	66.8388	0.274636	0.0433386	0.686719	-0.166174	0.0342141	-0.010015	S			1	7.45756	1.92916	11.2356	9.2564
CCAR2__Q8N163_2__678	Q8N163-2	CCAR2__678	Isoform 2 of Cell cycle and apoptosis regulator protein 2	1	678	R.SVAS#NQS#EMEFSSLQDMPK.E	98.748	100.847	102.95	94.5714	106.021	101.997	88.3392	99.9892	104.586	90.4655	95.2441	97.2751	0.0013481	0.000210797	0.255981	-0.0466714	1.29764	-0.0964261	S	S		2	2.08333	5.75855	8.57724	3.70616
CCAR2__Q8N163_2__678;681	Q8N163-2	CCAR2__678;681	Isoform 2 of Cell cycle and apoptosis regulator protein 2	1	678;681	R.SVAS#NQS#EMEFSSLQDMPK.E	49.4201	47.8092	52.9985	52.5616	55.3343	48.0685	52.2061	52.8599	57.4498	52.8754	61.0575	39.2938	0.296704	0.0540658	0.844283	0.113428	0.0526966	0.028516	S	S		2	5.30406	7.05297	5.27486	21.5229
CCDC25__Q86WR0__196	Q86WR0	CCDC25__196	Coiled-coil domain-containing protein 25	2	196	K.VENMS#SNQDGNDSDEFM*.-	49.2777	52.3055	55.14	48.5901	54.4007	49.5754	49.9741	59.0151	44.2495	50.2849	62.3134	60.5255	0.2187	-0.0387837	0.0894482	-0.032438	0.594447	0.143585	S			1	5.61184	6.11453	14.5745	11.247
CCDC25__Q86WR0__197	Q86WR0	CCDC25__197	Coiled-coil domain-containing protein 25	5	197	K.VENMSS#NQDGNDSDEFM*.-	131.054	131.926	147.87	137.628	130.893	133.635	137.431	138.451	128.344	133.835	144.719	131.226	0.191222	-0.0308555	0.127732	-0.0234502	0.0172718	-0.00375943	S			1	6.91278	2.52633	4.12961	5.23964
CCDC25__Q86WR0__204	Q86WR0	CCDC25__204	Coiled-coil domain-containing protein 25	10	204	K.VENMSSNQDGNDS#DEFM.-	427.416	417.22	417.47	423.951	426.585	396.332	417.866	399.454	415.79	427.996	407.726	404.649	0.189824	-0.0175254	0.650164	-0.0335318	0.377442	-0.0250627	S			1	1.38236	4.03207	2.45336	3.06799
CCDC6__Q16204__240;244	Q16204	CCDC6__240;244	Coiled-coil domain-containing protein 6	8	240;244	K.LDQPVS#APPS#PR.D	707.59	657.202	708.302	724.653	658.204	720.089	716.369	702.105	685.356	713.55	725.646	721.7	0.374682	-0.0496764	0.0122563	0.00262661	0.7757	0.18574	S	S		2	4.23992	5.29497	2.21356	0.856419
CCDC6__Q16204__244	Q16204	CCDC6__244	Coiled-coil domain-containing protein 6	2	244	K.LDQPVS#APPS#PR.D	85.4361	101.042	87.56	100.523	117.597	97.8144	83.8055	104.923	90.9993	85.0751	85.3198	91.3871	0.134327	0.0206258	0.206977	0.0212318	0.78068	0.0598441	S	S		2	9.26595	10.1845	11.5138	4.09767
CCDC6__Q16204__323	Q16204	CCDC6__323	Coiled-coil domain-containing protein 6	1	323	R.QLS#ESESSLEMDDERYFNEMSAQGLRPR.T	10.8293	13.6883	13.85	20.6161	9.51651	17.4052	11.5157	15.6102	11.2991	11.3927	13.6795	14.261	0.819952	0.205245	0.0851558	0.0296426	0.314992	-0.0660127	S			1	13.2865	36.0454	18.9632	11.5648
CCDC6__Q16204__351	Q16204	CCDC6__351	Coiled-coil domain-containing protein 6	4	351	R.TVS#SPIPYTPSPSSSR.P	149.492	156.433	143.17	161.413	161.183	152.051	152.931	159.476	155.581	156.986	160.776	156.021	0.372127	0.309187	0.0036568	0.00215676	0.0868983	0.0358599	S			1	4.43159	3.37534	2.11044	1.59173
CCDC6__Q16204__367	Q16204	CCDC6__367	Coiled-coil domain-containing protein 6	2	367	R.PIS#PGLSYASHTVGFTPPTSLTR.A	34.4569	28.0142	37.16	32.0911	30.3004	33.1155	28.2084	28.4819	37.0466	37.9364	38.4171	38.216	0.800627	0.079836	0.667999	0.0594509	0.93964	0.0772052	S			1	14.148	4.47549	16.0844	0.632053
CCDC6__Q16204__419	Q16204	CCDC6__419	Coiled-coil domain-containing protein 6	1	419	R.SNS#PDKFK.R	77.5495	71.5164	80.53	72.4877	78.6348	78.8882	81.2222	81.1996	74.2209	74.7776	75.5418	85.6446	0.185044	-0.0609911	0.189233	-0.0879802	0.851678	0.201555	S			1	6.00027	4.72725	5.1162	7.71154
CCDC6__Q16204__52	Q16204	CCDC6__52	Coiled-coil domain-containing protein 6	3	52	K.SGGIVIS#PFR.L	208.807	184.787	208.73	210.513	191.206	205.657	199.274	195.332	209.757	180.491	220.225	215.561	0.0135391	0.00260428	0.265881	0.0436132	0.184314	0.0394698	S			1	6.89622	4.96062	3.7008	10.573
CCDC61__Q9Y6R9__447	Q9Y6R9	CCDC61__447	Coiled-coil domain-containing protein 61	1	447	R.GKPPS#PTPWSGSNMK.S	99.7325	98.0086	92.47	92.9612	88.6457	98.7814	105.312	93.3328	92.0952	99.9684	124.895	105.223	0.0590472	0.0120501	0.0250731	0.00487718	0.113453	0.0330385	S			1	3.92254	5.44221	7.53218	11.9423
CCDC86__Q9H6F5__113	Q9H6F5	CCDC86__113	Coiled-coil domain-containing protein 86	1	113	R.QPEYSPES#PR.C	24.9866	24.2399	26.47	26.4963	18.0443	27.6614	23.3116	26.7793	21.4066	25.5988	27.7734	24.6042	0.138943	-0.0681886	0.339607	-0.0823339	0.26575	0.042811	S			1	4.49881	21.8077	11.4297	6.2358
CCDC86__Q9H6F5__164	Q9H6F5	CCDC86__164	Coiled-coil domain-containing protein 86	1	164	K.EELTPGAPQHQLPPVPGSPEPY#PGQQAPGPEPSQPLLELTPR.A	26.8058	26.0293	28.27	23.8568	24.0076	27.0204	31.7461	26.3075	27.3115	29.5073	21.5677	27.9176	0.782634	-0.11512	0.324922	0.0738536	0.100621	-0.0380754	Y			1	4.20855	7.14919	10.1704	15.9543
CCDC86__Q9H6F5__18	Q9H6F5	CCDC86__18	Coiled-coil domain-containing protein 86	7	18	R.LGGLRPES#PESLTSVSR.T	525.297	484.366	484.77	503.44	470.089	470.266	489.782	476.797	516.822	514.016	538.205	535.886	0.408823	-0.0497332	0.0716309	-0.0106889	0.935176	0.0877094	S			1	4.72067	3.99038	4.12965	2.52123
CCDC86__Q9H6F5__47	Q9H6F5	CCDC86__47	Coiled-coil domain-containing protein 86	6	47	R.ALVEFESNPEETREPGS#PPSVQR.A	391.878	418.568	431.86	414.096	425.236	416.105	435.772	407.126	415.258	420.823	443.436	425.559	0.131465	0.0151696	0.134083	0.0182908	0.509099	0.0541472	S			1	4.91706	1.41871	3.51997	2.7739
CCDC86__Q9H6F5__58	Q9H6F5	CCDC86__58	Coiled-coil domain-containing protein 86	3	58	R.AGLGS#PERPPK.T	592.488	559.482	550.03	532.259	517.435	524.361	524.474	479.003	564.2	597.255	635.936	601.281	1.45962	-0.112745	0.739348	-0.118603	1.16733	0.108134	S			1	3.92914	1.41375	8.15813	3.47773
CCDC86__Q9H6F5__91	Q9H6F5	CCDC86__91	Coiled-coil domain-containing protein 86	3	91	R.LQQGAGLESPQGQPEPGAAS#PQR.Q	59.7646	57.7356	55.27	59.2498	54.0505	50.6184	49.611	50.3792	61.9004	52.3572	60.9845	53.5181	0.449361	-0.075874	0.361774	-0.0938347	0.261901	-0.0502176	S			1	3.90835	7.95345	12.7572	8.4178
CCDC88A__Q3V6T2__1387	Q3V6T2	CCDC88A__1387	Girdin	1	1387	K.FYDPS#PPR.R	72.8839	84.7008	72.42	76.3195	79.7471	66.5894	68.9595	68.3073	81.8494	72.8663	95.7562	81.8499	0.163763	-0.0468464	0.239738	-0.069967	0.366656	0.122988	S			1	9.07843	9.19684	10.4564	13.8133
CCDC88A__Q3V6T2__1417	Q3V6T2	CCDC88A__1417	Girdin	3	1417	K.S#LTLTPTR.S	262.761	268.315	244.43	240.444	254.876	209.166	210.396	225.712	216.736	214.626	252.558	244.05	0.706221	-0.138568	2.07091	-0.248401	0.722362	-0.124815	S			1	4.83522	9.95037	3.53637	8.39546
CCDC88A__Q3V6T2__1675	Q3V6T2	CCDC88A__1675	Girdin	2	1675	K.TGS#PGSEVVTLQQFLEESNK.L	51.2788	50.8863	51.34	61.9911	53.5355	64.058	63.8449	58.9638	65.5391	49.3614	43.745	58.3874	1.26601	0.226378	2.37802	0.295113	0.054151	-0.0190273	S			1	0.481114	9.31334	5.43773	14.6285
CCDC88A__Q3V6T2__1702	Q3V6T2	CCDC88A__1702	Girdin	3	1702	K.SSS#QENLLDEVMK.S	220.952	238.553	220.74	228.48	233.762	223.008	200.301	224.635	223.737	244.735	239.646	215.449	0.0889437	0.0105748	0.458043	-0.0685631	0.23819	0.0409504	S			1	4.50869	2.35424	6.38096	6.70764
CCDC88A__Q3V6T2__1820	Q3V6T2	CCDC88A__1820	Girdin	3	1820	R.RTS#IHDFLTK.D	197.068	211.752	203.24	198.926	213.771	205.863	198.589	202.06	200.256	188.34	233.526	211.028	0.131936	0.0152422	0.353484	-0.0265343	0.194233	0.04829	S			1	3.61387	3.60254	0.866686	10.7094
CCDC9__A0A2R8Y4Z8__386;390	A0A2R8Y4Z8	CCDC9__386;390	Coiled-coil domain-containing protein 9	1	386;390	K.EGAASPAPETPQPTS#PETS#PK.E	69.1228	70.4578	74.6579	84.5153	76.7913	75.7031	89.2293	83.6779	65.4013	89.3238	69.1479	78.7847	0.415694	0.103605	0.0811418	0.0209864	0.126971	0.0502576	S	S		2	4.04473	6.08143	15.6949	12.76
CCDC9__A0A2R8Y4Z8__521	A0A2R8Y4Z8	CCDC9__521	Coiled-coil domain-containing protein 9	2	521	R.TTHLAGALS#PGGGQSAPAFPESGPSLR.G	31.5356	35.5834	32.18	30.8274	33.349	28.5306	30.3974	30.3383	25.024	25.6095	27.7978	20.205	0.452535	-0.12224	0.398389	-0.113467	0.297037	-0.101384	S			1	6.57098	7.79903	10.7932	15.9279
CCDC91__Q7Z6B0__414	Q7Z6B0	CCDC91__414	Coiled-coil domain-containing protein 91	2	414	R.S#LSSLELFLSCAQK.Q	61.5623	71.3108	58.27	63.1325	72.9908	69.2513	62.4755	65.8868	65.5816	61.0655	76.3952	60.4583	0.00518465	0.00133283	0.333038	-0.0906615	0.147473	0.0512198	S			1	10.6436	7.26981	2.91986	13.6889
CCDC92__Q53HC0__211	Q53HC0	CCDC92__211	Coiled-coil domain-containing protein 92	6	211	K.SLS#APLHPEFEEVYR.F	200.77	169.114	203.81	176.7	158.279	192.109	173.981	159.927	196.394	153.603	179.747	201.412	0.491113	-0.228848	0.252657	-0.200523	0.119924	-0.108803	S			1	10.0479	9.64009	10.4048	13.4298
CCDC9B__Q6ZUT6__201	Q6ZUT6	CCDC9B__201	Coiled-coil domain-containing protein 9B	3	201	R.S#PPTQVAISSDSAR.K	146.613	150.448	126.35	142.866	134.611	146.325	117.564	141.979	138.079	129.615	165.592	143.506	1.10275	0.145728	0.470322	0.153612	0.561927	0.147229	S			1	9.17452	4.26022	9.89559	12.4067
CCM2__Q9BSQ5_2__405	Q9BSQ5-2	CCM2__405	Isoform 2 of Cerebral cavernous malformations 2 protein	2	405	R.GIITDS#FGR.H	274.018	265.909	255.43	259.664	268.481	280.21	257.04	273.332	281.988	261.357	308.958	279.389	0.20913	0.0233863	0.246934	0.0305161	0.537006	0.0953572	S			1	3.51511	3.82541	4.67809	8.48507
[truncated: 5,194 more rows]

## Sheet: 10min_kinase enrichment
kinase	kinase_group	upregulated_set_hits	upregulated_set_size	downregulated_set_hits	downregulated_set_size	background_set_hits	background_set_size	upregulated_enrichment_value	upregulated_enrichment_value_log2	upregulated_p_value	upregulated_adjusted_p_value	upregulated_p_value_log10_abs	upregulated_adjusted_p_value_log10_abs	downregulated_enrichment_value	downregulated_enrichment_value_log2	downregulated_p_value	downregulated_adjusted_p_value	downregulated_p_value_log10_abs	downregulated_adjusted_p_value_log10_abs	dominant_direction	dominant_enrichment_value	dominant_enrichment_value_log2	dominant_p_value	dominant_p_value_log10_abs
[truncated: 396 more rows]

[truncated: 3 more sheets: 30min_kinase enrichment, 60min_kinase enrichment, p-values]
